# Supplementary material for: (4-Meth­oxy­phen­yl)methanaminium chloride
Source: Acta Crystallogr Sect E Struct Rep Online. 2011 Feb 16;67(Pt 3):o634. doi: 10.1107/S1600536811004363 (PMC3051976; doi:10.1107/S1600536811004363)
Supplement: Supplementary file 2 [file e-67-0o634-Isup2.hkl]

# 
# h,k,l, Fc-squared, Fo-squared, sigma(Fo-squared) and status flag 
# 
data_I
_shelx_title ' 11mz010_0m1 in P2(1)/c' 
_shelx_refln_list_code          4 
_shelx_F_calc_maximum      101.17 
_exptl_crystal_F_000       368.00 
_reflns_d_resolution_high  0.6898 
 
loop_ 
 _symmetry_equiv_pos_as_xyz 
 'x, y, z' 
 '-x, y+1/2, -z+1/2' 
 '-x, -y, -z' 
 'x, -y-1/2, z-1/2' 
 
_cell_length_a    11.4234 
_cell_length_b     8.9384 
_cell_length_c     8.9490 
_cell_angle_alpha  90.000 
_cell_angle_beta  105.904 
_cell_angle_gamma  90.000 
 
_shelx_F_squared_multiplier     1.000 
 
loop_ 
 _refln_index_h 
 _refln_index_k 
 _refln_index_l 
 _refln_F_squared_calc 
 _refln_F_squared_meas 
 _refln_F_squared_sigma 
 _refln_observed_status 
   1   0   0       12.72       10.15      0.86 o 
   2   0   0      129.35      105.53      1.38 o 
   3   0   0     1227.06     1345.90     13.79 o 
   4   0   0     1767.87     1876.76     19.19 o 
   5   0   0        4.27        1.68      0.26 o 
   6   0   0       16.19       24.26      0.83 o 
   7   0   0     1656.71     1678.21     17.81 o 
   8   0   0      463.46      450.53      5.81 o 
   9   0   0      754.06      734.51     12.73 o 
  10   0   0      134.20      127.48      2.64 o 
  11   0   0      436.31      424.35      8.82 o 
  12   0   0     1827.90     1729.79     27.73 o 
  13   0   0       52.74       57.37      2.91 o 
  14   0   0        2.02        1.64      0.82 o 
   1   1   0     1513.61     1416.40     12.76 o 
   2   1   0      536.86      622.80      4.64 o 
   3   1   0        3.94        6.61      0.29 o 
   4   1   0      145.48      153.48      3.29 o 
   5   1   0       45.59       33.50      0.64 o 
   6   1   0     1288.98     1385.01     10.43 o 
   7   1   0      215.76      211.23      2.76 o 
   8   1   0       17.64       19.81      0.77 o 
   9   1   0       73.30       68.76      1.23 o 
  10   1   0        9.39        9.63      0.70 o 
  11   1   0       71.94       70.63      2.09 o 
  12   1   0       94.10       85.46      2.44 o 
  13   1   0      163.39      159.96      3.60 o 
  14   1   0       64.79       65.65      3.27 o 
  15   1   0        7.79        8.37      1.64 o 
   0   2   0     1028.46     1198.17     12.31 o 
   1   2   0     2120.03     2029.04     14.49 o 
   2   2   0       74.27       65.26      0.79 o 
   3   2   0     2541.07     2556.96     18.31 o 
   4   2   0       90.36       72.63      0.96 o 
   5   2   0       29.50       21.25      1.10 o 
   6   2   0      288.28      320.73      3.02 o 
   7   2   0        3.92        3.99      0.35 o 
   8   2   0        1.99        1.68      0.26 o 
   9   2   0       10.14       10.19      0.55 o 
  10   2   0       12.50       10.04      0.73 o 
  11   2   0      260.59      249.98      5.59 o 
  12   2   0      332.07      324.76      5.46 o 
  13   2   0        5.76        5.09      1.18 o 
  14   2   0       46.47       46.37      2.82 o 
  15   2   0       40.90       42.92      3.00 o 
   1   3   0     4653.17     4485.97     35.36 o 
   2   3   0     1019.32     1064.15      9.26 o 
   3   3   0     1942.18     2010.22     14.64 o 
   4   3   0       59.15       79.59      1.91 o 
   5   3   0      222.83      215.43      2.22 o 
   6   3   0     3341.87     3542.90     27.16 o 
   7   3   0       19.52       17.50      1.36 o 
   8   3   0      200.72      205.71      2.41 o 
   9   3   0      281.69      294.49      3.18 o 
  10   3   0     1165.94     1158.72     11.15 o 
  11   3   0      173.82      158.76      3.41 o 
  12   3   0       20.74       21.28      2.09 o 
  13   3   0      130.75      139.21      5.00 o 
  15   3   0       52.79       57.19      3.64 o 
   0   4   0      348.09      410.62      7.09 o 
   1   4   0     1118.93     1175.00     14.63 o 
   2   4   0      124.54      121.83      1.23 o 
   3   4   0      490.21      513.58      5.12 o 
   4   4   0     1156.92     1185.17      9.16 o 
   5   4   0      107.67       88.02      1.48 o 
   6   4   0      231.28      241.42      2.59 o 
   7   4   0       47.73       54.21      1.09 o 
   8   4   0      557.52      558.53      5.11 o 
   9   4   0      101.88       89.56      1.91 o 
  10   4   0        8.18        8.13      0.73 o 
  11   4   0      248.37      246.25      4.63 o 
  12   4   0        2.58        5.55      1.18 o 
  13   4   0      110.94      102.84      4.36 o 
  14   4   0       92.49      102.20      4.55 o 
   1   5   0      220.24      236.47      2.48 o 
   2   5   0      105.52      107.98      1.21 o 
   3   5   0        0.13       -0.18      0.25 o 
   4   5   0      184.71      183.34      2.12 o 
   5   5   0      132.04      127.89      1.75 o 
   6   5   0      220.50      220.25      2.55 o 
   7   5   0       60.41       61.73      1.21 o 
   8   5   0        6.85        3.84      0.47 o 
   9   5   0        2.45        0.91      0.38 o 
  10   5   0       38.61       32.06      1.54 o 
  11   5   0        0.08       -0.05      0.51 o 
  12   5   0       17.04       18.55      2.09 o 
  13   5   0      126.53      135.57      5.18 o 
  14   5   0       43.98       48.74      3.46 o 
   0   6   0      184.25      143.12      2.63 o 
   1   6   0      581.37      592.04      5.23 o 
   2   6   0        0.90        3.38      0.35 o 
   3   6   0        0.20        1.60      0.48 o 
   4   6   0     1066.10     1042.36      8.49 o 
   5   6   0      762.76      731.13      6.36 o 
   6   6   0        9.34        8.98      0.58 o 
   7   6   0      722.57      726.86      6.49 o 
   8   6   0      307.44      309.01      3.49 o 
   9   6   0       99.14       99.94      3.77 o 
  10   6   0       19.75       17.06      2.09 o 
  11   6   0      180.91      191.90      4.28 o 
  12   6   0       13.81       16.37      2.09 o 
   1   7   0      292.16      298.99      4.13 o 
   2   7   0      477.04      487.69      4.67 o 
   3   7   0      908.69      878.48      7.49 o 
   4   7   0      145.83      146.87      2.09 o 
   5   7   0      521.48      520.30      5.02 o 
   6   7   0        7.98        7.52      0.56 o 
   7   7   0      757.64      752.79      6.84 o 
   8   7   0       24.61       27.66      1.59 o 
   9   7   0      178.66      179.37      4.50 o 
  10   7   0      289.94      297.71      5.59 o 
  11   7   0      145.17      148.79      3.83 o 
  12   7   0       17.91       15.09      2.18 o 
   0   8   0       16.81       15.86      1.59 o 
   1   8   0        0.03       -0.17      0.28 o 
   2   8   0       53.02       48.67      1.44 o 
   3   8   0      120.01      111.97      1.87 o 
   4   8   0      280.72      266.25      3.21 o 
   5   8   0        7.84        9.45      1.25 o 
   6   8   0      102.41      105.71      1.89 o 
   7   8   0      195.03      197.72      3.26 o 
   8   8   0      170.02      164.31      4.36 o 
   9   8   0      112.23      118.65      3.55 o 
  10   8   0        5.06        5.03      1.05 o 
  11   8   0       15.93       11.66      1.38 o 
   1   9   0      221.15      210.77      2.86 o 
   2   9   0      256.33      246.56      3.61 o 
   3   9   0       31.59       35.04      1.18 o 
   4   9   0       32.45       29.70      1.04 o 
   5   9   0      146.99      145.63      2.45 o 
   6   9   0       55.27       54.85      1.69 o 
   7   9   0       56.49       58.31      2.28 o 
   8   9   0       79.15       76.65      2.70 o 
   9   9   0        1.04        1.41      0.77 o 
  10   9   0      227.76      239.63      5.30 o 
  11   9   0        8.73       10.91      2.00 o 
   0  10   0      490.41      481.40      7.32 o 
   1  10   0      309.97      300.84      3.77 o 
   2  10   0      164.32      155.32      4.15 o 
   3  10   0      472.65      460.02      5.05 o 
   4  10   0      301.12      296.27      3.77 o 
   5  10   0       62.08       58.20      1.81 o 
   6  10   0       12.03       12.42      1.01 o 
   7  10   0      173.71      178.87      4.37 o 
   8  10   0      177.80      189.33      4.96 o 
   9  10   0      215.69      228.23      7.64 o 
   1  11   0        0.98        0.58      0.41 o 
   2  11   0        3.18        1.06      0.44 o 
   3  11   0       24.77       29.63      1.38 o 
   4  11   0        0.20        0.94      0.46 o 
   5  11   0        1.82        2.57      0.72 o 
   6  11   0       22.34       23.56      1.81 o 
   7  11   0        0.01       -1.12      1.41 o 
   0  12   0       62.27       63.60      3.09 o 
   1  12   0        0.53        0.71      0.44 o 
   2  12   0        0.91       -0.33      0.50 o 
   3  12   0      295.12      306.87      4.93 o 
   4  12   0       71.50       71.83      2.64 o 
   5  12   0       25.23       37.55      2.73 o 
 -14   1   1       53.33       52.74      2.82 o 
 -13   1   1        0.72        2.46      0.82 o 
 -12   1   1       42.13       39.67      1.68 o 
 -11   1   1       23.26       20.74      0.77 o 
 -10   1   1     2174.16     2123.20     16.96 o 
  -9   1   1        2.18        1.46      0.27 o 
  -8   1   1       33.77       25.28      0.70 o 
  -7   1   1     1642.30     1730.55     12.98 o 
  -6   1   1      710.22      723.25      5.91 o 
  -5   1   1       39.65       35.84      0.79 o 
  -4   1   1      685.87      751.17      8.84 o 
  -3   1   1     1610.49     1718.83     12.36 o 
  -2   1   1      470.78      525.18      3.96 o 
  -1   1   1     1159.89     1189.07      8.65 o 
   0   1   1      214.09      215.66      1.98 o 
   1   1   1        0.83        1.37      0.16 o 
   2   1   1     8816.96     8060.71    277.92 o 
   3   1   1      931.67      958.55      8.15 o 
   4   1   1        7.09        5.56      0.59 o 
   5   1   1     2535.30     2634.25     25.90 o 
   6   1   1      239.98      238.93      2.36 o 
   7   1   1        3.35        1.00      0.25 o 
   8   1   1      257.37      256.74      2.67 o 
   9   1   1      272.37      275.54      4.47 o 
  10   1   1      383.19      358.43      5.56 o 
  11   1   1      121.50      115.52      2.86 o 
  12   1   1       11.39       10.32      1.06 o 
  13   1   1       92.17       94.41      2.83 o 
  14   1   1      161.87      157.38      3.89 o 
  15   1   1       19.07       15.00      2.09 o 
 -15   2   1        4.69        5.27      1.36 o 
 -14   2   1       98.73      107.11      4.18 o 
 -13   2   1      309.20      309.79      7.64 o 
 -12   2   1      428.75      434.17      9.27 o 
 -11   2   1       19.76       23.43      0.98 o 
 -10   2   1      412.44      413.23      4.11 o 
  -9   2   1      404.13      384.67      3.79 o 
  -8   2   1      174.57      171.82      2.06 o 
  -7   2   1       40.56       52.79      1.41 o 
  -6   2   1      622.79      637.23      6.93 o 
  -5   2   1      173.92      125.04      1.69 o 
  -4   2   1     5617.09     5649.21     69.79 o 
  -3   2   1       78.60       73.61      0.92 o 
  -2   2   1     1660.41     1670.38     13.92 o 
  -1   2   1     2061.91     2235.92     15.94 o 
   0   2   1     4108.36     3875.64     66.24 o 
   1   2   1     2695.14     2639.96     39.99 o 
   2   2   1      251.85      280.84      3.27 o 
   3   2   1     2273.44     2310.05     30.68 o 
   4   2   1      823.46      832.65      7.36 o 
   5   2   1      400.03      455.83      4.15 o 
   6   2   1       24.23       12.35      0.63 o 
   7   2   1     1206.67     1213.72      9.44 o 
   8   2   1      633.63      624.19      6.40 o 
   9   2   1      101.26      101.57      1.93 o 
  10   2   1      211.41      192.03      3.76 o 
  11   2   1      680.67      669.62      9.13 o 
  12   2   1       14.61       12.65      1.19 o 
  13   2   1       12.30       12.03      1.22 o 
  14   2   1       88.67       92.11      4.18 o 
  15   2   1      112.09      123.57      5.27 o 
 -15   3   1        0.64        0.27      1.00 o 
 -14   3   1        0.46        0.09      0.73 o 
 -13   3   1        6.18        4.91      1.18 o 
 -12   3   1       31.79       34.01      2.05 o 
 -11   3   1       23.30       22.24      2.55 o 
 -10   3   1       12.52        8.99      0.60 o 
  -9   3   1      297.08      274.55      3.03 o 
  -8   3   1       25.17       29.18      0.79 o 
  -7   3   1      145.27      167.24      2.19 o 
  -6   3   1      807.01      880.85      7.06 o 
  -5   3   1       62.51       84.25      1.18 o 
  -4   3   1      550.33      614.88      4.99 o 
  -3   3   1        0.30        2.08      0.51 o 
  -2   3   1        1.06        1.35      0.18 o 
  -1   3   1       38.49       42.94      0.70 o 
   0   3   1       17.58       31.49      0.68 o 
   1   3   1     1990.08     2009.66     16.82 o 
   2   3   1      210.38      215.47      1.84 o 
   3   3   1      595.99      621.27      5.00 o 
   4   3   1       11.65       18.84      0.62 o 
   5   3   1      158.08      178.89      1.95 o 
   6   3   1       44.66       47.16      1.00 o 
   7   3   1      135.46      146.06      1.84 o 
   8   3   1       70.50       79.57      1.70 o 
   9   3   1       39.97       46.05      1.45 o 
  10   3   1       32.30       28.72      1.41 o 
  11   3   1      337.43      322.47      5.53 o 
  12   3   1        6.39        6.45      0.93 o 
  13   3   1      182.52      170.94      5.64 o 
  14   3   1        0.10        0.36      0.91 o 
 -15   4   1        5.13        7.00      1.73 o 
 -14   4   1        1.33        2.36      1.09 o 
 -13   4   1       90.49       90.84      3.91 o 
 -12   4   1        6.33        9.10      1.06 o 
 -11   4   1       45.46       44.66      1.80 o 
 -10   4   1        0.10        2.27      0.73 o 
  -9   4   1      731.15      715.88      8.26 o 
  -8   4   1      410.51      403.49      3.97 o 
  -7   4   1      198.17      212.80      2.44 o 
  -6   4   1        0.61        0.25      0.41 o 
  -5   4   1        0.65        5.74      0.53 o 
  -4   4   1      797.77      820.98      6.57 o 
  -3   4   1       14.81       15.37      0.93 o 
  -2   4   1      790.86      812.65      6.43 o 
  -1   4   1      134.84      111.44      1.37 o 
   0   4   1      826.07      823.35      7.44 o 
   1   4   1      682.66      780.72      6.19 o 
   3   4   1      696.42      722.77      5.86 o 
   4   4   1     1286.33     1264.35      9.71 o 
   5   4   1        0.01        0.09      0.18 o 
   6   4   1        1.39        3.06      0.33 o 
   7   4   1       41.63       37.73      0.87 o 
   8   4   1      231.21      230.88      3.29 o 
   9   4   1        6.92        7.32      0.68 o 
  10   4   1       80.94       79.57      4.73 o 
  11   4   1      117.88      132.42      6.32 o 
  12   4   1      297.03      297.22      5.53 o 
  13   4   1       48.38       46.28      3.09 o 
  14   4   1        0.03        0.00      1.18 o 
 -14   5   1      178.85      190.40      6.46 o 
 -13   5   1       36.38       31.55      2.46 o 
 -12   5   1      102.30      100.60      4.14 o 
 -11   5   1      672.12      634.22     11.18 o 
 -10   5   1       29.92       40.63      1.73 o 
  -9   5   1        1.62        1.08      0.71 o 
  -8   5   1      335.51      349.61      3.66 o 
  -7   5   1      411.55      399.92      3.94 o 
  -6   5   1      751.38      756.54      7.19 o 
  -5   5   1       90.88      104.06      2.04 o 
  -4   5   1      136.83      145.02      1.81 o 
  -3   5   1     3239.43     3048.95     47.58 o 
  -2   5   1      783.79      804.31      6.54 o 
  -1   5   1     1032.54     1117.25      8.71 o 
   0   5   1      881.77      947.27      7.53 o 
   1   5   1     1829.08     1840.53     13.77 o 
   2   5   1       50.73       81.32      1.08 o 
   3   5   1       57.32       53.04      1.00 o 
   4   5   1     2947.43     2873.35     21.10 o 
   5   5   1      348.42      357.30      3.55 o 
   6   5   1      983.87      966.85      7.96 o 
   7   5   1        6.96        7.47      0.52 o 
   8   5   1       44.48       44.70      1.36 o 
   9   5   1      237.78      245.29      6.64 o 
  10   5   1      342.93      346.94      4.72 o 
  11   5   1        1.15        0.00      0.73 o 
  12   5   1      138.51      131.21      5.00 o 
  13   5   1      273.36      297.33      8.46 o 
 -13   6   1       89.48      108.20      4.73 o 
 -12   6   1        5.64        6.59      1.03 o 
 -11   6   1        8.20       10.24      1.12 o 
 -10   6   1        1.18        0.05      0.51 o 
  -9   6   1      217.04      213.81      3.28 o 
  -8   6   1       31.90       33.12      1.13 o 
  -7   6   1      308.96      312.65      3.43 o 
  -6   6   1       99.74       94.77      1.58 o 
  -5   6   1       80.62       77.24      1.37 o 
  -4   6   1       98.68       96.22      1.79 o 
  -3   6   1      266.76      257.67      2.81 o 
  -2   6   1      116.75      121.44      1.71 o 
  -1   6   1      289.39      286.38      3.00 o 
   0   6   1      116.73      111.46      1.61 o 
   1   6   1      244.51      264.34      2.84 o 
   2   6   1      258.32      267.87      2.52 o 
   3   6   1       17.10       18.89      0.68 o 
   4   6   1       18.39       17.98      0.67 o 
   5   6   1      742.69      713.81      6.27 o 
   6   6   1        0.01        0.20      0.26 o 
   7   6   1       58.13       59.82      1.59 o 
   8   6   1        7.83        7.97      0.77 o 
   9   6   1        1.59        1.36      0.47 o 
  10   6   1       83.14       82.99      4.73 o 
  11   6   1       16.90       15.55      1.91 o 
  12   6   1      206.12      213.13      6.82 o 
 -13   7   1        3.06        3.73      1.45 o 
 -12   7   1      198.81      197.77      5.23 o 
 -11   7   1       66.71       63.31      3.23 o 
 -10   7   1      149.20      149.45      3.69 o 
  -9   7   1        0.23       -0.12      0.31 o 
  -8   7   1      130.49      134.20      2.53 o 
  -7   7   1       78.41       78.44      1.85 o 
  -6   7   1      256.93      255.22      3.60 o 
  -5   7   1       47.67       47.23      1.36 o 
  -4   7   1      573.96      567.22      5.27 o 
  -3   7   1      625.45      606.62      5.54 o 
  -2   7   1      243.06      228.97      2.71 o 
  -1   7   1        3.22        3.09      0.38 o 
   0   7   1      174.19      165.09      2.20 o 
   1   7   1     1054.14     1059.94     10.38 o 
   2   7   1      201.62      191.35      2.44 o 
   3   7   1       53.41       52.89      1.18 o 
   4   7   1       59.83       57.99      1.26 o 
   5   7   1      323.73      314.29      3.51 o 
   6   7   1      217.35      212.49      2.74 o 
   7   7   1        0.49        0.24      0.41 o 
   8   7   1       22.40       21.24      1.57 o 
   9   7   1      258.97      257.22      5.14 o 
  10   7   1      264.26      276.60      5.37 o 
  11   7   1        6.63        5.82      1.36 o 
  12   7   1        2.06        2.55      1.36 o 
 -12   8   1      194.97      213.59      7.18 o 
 -11   8   1       26.95       25.93      1.90 o 
 -10   8   1        9.39        8.45      1.12 o 
  -9   8   1      228.40      235.74      5.09 o 
  -8   8   1       76.47       78.42      2.56 o 
  -7   8   1      145.37      143.25      2.71 o 
  -6   8   1      826.01      794.59      8.49 o 
  -5   8   1     1618.44     1586.93     12.75 o 
  -4   8   1       51.48       52.29      1.27 o 
  -3   8   1       67.80       65.71      1.52 o 
  -2   8   1       76.17       65.11      1.37 o 
  -1   8   1      279.15      291.95      3.36 o 
   0   8   1      581.73      580.23      5.51 o 
   1   8   1        4.52        4.92      0.48 o 
   2   8   1      114.68      116.38      1.91 o 
   3   8   1      568.44      547.67      5.35 o 
   4   8   1      374.45      374.37      4.09 o 
   5   8   1       34.03       33.47      1.22 o 
   6   8   1      618.45      594.24      5.83 o 
   7   8   1      788.50      787.74      9.98 o 
   8   8   1       50.15       52.27      2.15 o 
   9   8   1       69.00       64.67      3.82 o 
  10   8   1       92.80       99.03      3.15 o 
  11   8   1       25.34       22.73      2.55 o 
 -11   9   1       93.25       94.56      4.82 o 
 -10   9   1       35.39       30.24      3.09 o 
  -9   9   1       67.51       66.88      2.96 o 
  -8   9   1        1.92        1.89      0.54 o 
  -7   9   1      512.22      522.39      6.53 o 
  -6   9   1        0.83        0.41      0.44 o 
  -5   9   1      175.77      170.69      3.07 o 
  -4   9   1      158.48      154.88      2.41 o 
  -3   9   1       59.06       56.87      1.41 o 
  -2   9   1        1.93        1.57      0.45 o 
  -1   9   1       12.84        9.02      0.65 o 
   0   9   1       80.70       79.86      1.64 o 
   1   9   1      217.28      207.62      2.89 o 
   2   9   1      221.64      221.88      3.11 o 
   3   9   1       32.14       28.60      1.03 o 
   4   9   1       28.01       29.03      1.04 o 
   5   9   1       83.12       81.26      2.00 o 
   6   9   1       35.41       34.24      1.39 o 
   7   9   1       73.64       72.70      2.57 o 
   8   9   1      505.29      524.60      8.36 o 
   9   9   1       20.41       20.09      1.95 o 
  10   9   1        1.74        2.29      0.89 o 
  -9  10   1      110.44      111.25      8.73 o 
  -8  10   1      101.10      101.97      3.30 o 
  -7  10   1       26.68       26.75      1.74 o 
  -6  10   1       42.28       41.11      1.60 o 
  -5  10   1        4.14        2.79      0.61 o 
  -4  10   1       27.01       28.15      1.26 o 
  -3  10   1       17.39       13.19      0.99 o 
  -2  10   1      149.09      139.91      2.37 o 
  -1  10   1        4.34        3.17      0.50 o 
   0  10   1      238.21      230.40      3.19 o 
   1  10   1        2.62        2.36      0.47 o 
   2  10   1        4.35        3.42      0.54 o 
   3  10   1      214.73      206.32      3.03 o 
   4  10   1       13.54       11.60      0.84 o 
   5  10   1       15.66       13.85      0.89 o 
   6  10   1       15.72       15.89      1.45 o 
   7  10   1      261.96      262.20      5.40 o 
   8  10   1       19.27       17.58      1.63 o 
   9  10   1        5.53        4.18      1.55 o 
  -7  11   1      308.02      313.30      6.32 o 
  -6  11   1      262.86      254.69      5.76 o 
  -5  11   1        0.62        0.28      0.47 o 
  -4  11   1      156.63      159.36      3.25 o 
  -3  11   1      103.27      106.88      2.60 o 
  -2  11   1      266.69      265.52      4.32 o 
  -1  11   1      152.40      145.03      2.53 o 
   0  11   1      115.65      114.68      2.24 o 
   1  11   1      263.72      258.27      3.58 o 
   2  11   1       16.67       16.50      1.01 o 
   3  11   1       10.14        9.89      0.82 o 
   4  11   1        0.27        1.10      0.56 o 
   5  11   1      533.58      549.95      8.76 o 
   6  11   1      155.33      156.83      5.00 o 
  -5  12   1       50.81       59.28      3.36 o 
  -4  12   1      134.46      133.31      3.66 o 
  -3  12   1       43.64       46.23      1.80 o 
  -2  12   1       31.65       28.76      1.55 o 
  -1  12   1      118.44      116.99      2.83 o 
   0  12   1       28.51       32.11      1.47 o 
   1  12   1       48.10       53.49      1.67 o 
   2  12   1       90.46       84.67      2.04 o 
   3  12   1      196.50      208.01      3.89 o 
   4  12   1       42.32       49.46      3.09 o 
 -12   0   2      196.80      197.86      4.32 o 
 -11   0   2     2199.39     2112.81     22.85 o 
 -10   0   2      296.62      302.51      4.56 o 
  -9   0   2        1.25        2.58      0.45 o 
  -8   0   2      435.44      426.28      5.55 o 
  -7   0   2       17.53       17.16      0.76 o 
  -6   0   2      783.61      742.00      8.38 o 
  -5   0   2      762.62      775.89      8.53 o 
  -4   0   2      646.24      687.78      7.50 o 
  -3   0   2        4.10       12.28      0.45 o 
  -2   0   2     2477.98     2638.53     26.42 o 
  -1   0   2      870.85     1059.84     15.18 o 
   0   0   2      809.52      874.42     22.69 o 
   2   0   2       91.00      131.52      1.77 o 
   3   0   2     2923.25     2846.91     40.92 o 
   4   0   2      125.18      117.11      3.00 o 
   5   0   2        8.87        4.35      0.37 o 
   6   0   2      186.98      225.81      3.10 o 
   7   0   2     1284.95     1297.61     20.64 o 
   8   0   2       32.96       27.73      1.73 o 
   9   0   2       65.61       55.92      2.64 o 
  10   0   2      909.18      884.72     15.91 o 
  11   0   2      157.28      149.48      4.91 o 
  12   0   2       27.60       29.19      2.18 o 
  13   0   2       80.39       75.38      3.64 o 
  14   0   2      149.60      145.76      5.46 o 
 -13   1   2       22.10       21.45      1.19 o 
 -12   1   2      111.27      116.50      2.22 o 
 -11   1   2      130.27      128.73      1.94 o 
 -10   1   2     1107.08     1083.83      8.86 o 
  -9   1   2       46.46       48.55      1.01 o 
  -8   1   2      234.15      223.96      2.44 o 
  -7   1   2      100.58      106.71      1.43 o 
  -6   1   2      270.20      281.59      3.48 o 
  -5   1   2     1668.64     1910.93     13.95 o 
  -4   1   2     1812.71     1853.11     13.43 o 
  -3   1   2     4172.49     4067.39     65.01 o 
  -2   1   2     1063.07     1021.53      8.78 o 
  -1   1   2     1056.75     1011.94      6.71 o 
   0   1   2      136.73      127.39      2.13 o 
   1   1   2     6478.99     6136.79     51.72 o 
   2   1   2        6.27       15.98      0.45 o 
   3   1   2     1033.59     1082.73     11.41 o 
   4   1   2      455.11      449.66      4.39 o 
   5   1   2      950.81     1000.60      9.00 o 
   6   1   2      201.25      199.39      1.99 o 
   7   1   2      336.16      365.33      4.42 o 
   8   1   2      218.83      207.84      3.76 o 
   9   1   2      197.38      189.80      4.64 o 
  10   1   2      136.42      121.65      2.99 o 
  11   1   2       64.93       61.02      2.15 o 
  12   1   2       79.53       72.94      3.14 o 
  13   1   2      193.60      182.51      4.21 o 
  14   1   2       17.01       16.68      1.51 o 
 -14   2   2      250.69      262.41      6.91 o 
 -13   2   2      188.03      183.13      5.36 o 
 -12   2   2      137.14      139.84      2.52 o 
 -11   2   2       36.19       35.31      1.16 o 
 -10   2   2        0.37        0.73      0.27 o 
  -9   2   2      116.32      108.24      1.62 o 
  -8   2   2        0.14        0.54      0.21 o 
  -7   2   2        2.95        0.97      0.22 o 
  -6   2   2       41.15       37.49      1.44 o 
  -5   2   2     1319.64     1391.72     10.40 o 
  -4   2   2      167.00      176.53      1.74 o 
  -3   2   2        2.80        3.44      0.28 o 
  -2   2   2     3345.21     3296.81     25.02 o 
  -1   2   2      143.64      142.67      1.40 o 
   0   2   2    10234.38     8592.56    216.48 o 
   1   2   2     2264.82     2370.41     15.44 o 
   2   2   2      344.03      388.53      2.93 o 
   3   2   2       96.29      108.19      1.42 o 
   4   2   2       52.09       55.51      1.54 o 
   5   2   2      117.60      112.30      1.31 o 
   6   2   2      118.26      123.36      1.96 o 
   7   2   2     1030.29     1046.67     15.00 o 
   8   2   2        8.03        7.85      0.80 o 
   9   2   2       45.09       41.80      1.95 o 
  10   2   2        7.60        9.81      1.86 o 
  11   2   2       83.35       78.48      3.05 o 
  12   2   2      324.67      309.94      7.87 o 
  13   2   2      293.98      285.36     13.73 o 
  14   2   2       26.35       28.57      1.99 o 
 -14   3   2       62.14       65.65      3.27 o 
 -13   3   2        2.11        2.07      0.65 o 
 -12   3   2      487.48      488.47      7.33 o 
 -11   3   2      162.63      163.40      2.72 o 
 -10   3   2       20.75       27.23      1.02 o 
  -9   3   2      261.11      272.22      4.46 o 
  -8   3   2      535.23      537.60      4.84 o 
  -7   3   2     1814.01     1817.82     13.70 o 
  -6   3   2      719.13      748.66      6.93 o 
  -5   3   2     1454.17     1588.66     11.89 o 
  -4   3   2        1.54        1.79      0.59 o 
  -3   3   2      230.31      186.70      1.78 o 
  -2   3   2       25.91       26.63      0.75 o 
  -1   3   2      322.65      334.53      3.33 o 
   0   3   2     3498.96     3396.87     62.60 o 
   1   3   2     1642.76     1609.79     10.75 o 
   2   3   2      335.38      345.07      2.76 o 
   3   3   2        5.97        5.20      0.29 o 
   4   3   2     1488.58     1471.94     14.31 o 
   5   3   2      314.67      322.13      3.12 o 
   6   3   2      259.00      261.25      3.28 o 
   7   3   2      340.33      351.93      4.40 o 
   8   3   2      162.44      151.72      2.47 o 
   9   3   2      186.08      181.09      3.77 o 
  10   3   2       32.89       30.64      1.51 o 
  11   3   2      242.36      235.81      4.73 o 
  12   3   2       33.19       28.44      1.64 o 
  13   3   2      443.00      453.52     10.46 o 
  14   3   2       40.06       40.37      3.18 o 
 -15   4   2       43.20       46.28      3.09 o 
 -14   4   2       90.56       95.65      4.09 o 
 -13   4   2      355.28      371.89      9.09 o 
 -12   4   2        0.08        0.11      0.55 o 
 -11   4   2      147.35      131.85      2.47 o 
 -10   4   2      269.26      266.74      3.73 o 
  -9   4   2      452.27      446.43      5.19 o 
  -8   4   2        6.86       11.49      1.34 o 
  -7   4   2        5.23        5.51      0.42 o 
  -6   4   2      462.47      474.25      4.27 o 
  -5   4   2      450.36      451.10      4.01 o 
  -4   4   2      789.82      847.11     11.54 o 
  -3   4   2     1218.86     1284.81     11.35 o 
  -2   4   2      547.58      585.97      5.60 o 
  -1   4   2      892.37      859.44      7.73 o 
   0   4   2        0.02        1.82      0.26 o 
   1   4   2      359.89      416.79      3.31 o 
   2   4   2      857.74      840.00      6.05 o 
   3   4   2      128.98      134.58      1.63 o 
   4   4   2       70.46       61.53      1.27 o 
   5   4   2        1.80        2.29      0.28 o 
   6   4   2      952.10      917.38      8.89 o 
   7   4   2      710.69      716.32      7.40 o 
   8   4   2       55.22       46.97      1.36 o 
   9   4   2      127.91      127.21      3.09 o 
  10   4   2       98.62      100.34      2.83 o 
  11   4   2      122.26      124.25      3.31 o 
  12   4   2       36.38       38.79      1.86 o 
  13   4   2        0.31       -0.32      0.64 o 
 -15   5   2        7.50        7.73      1.82 o 
 -14   5   2       53.09       58.83      3.46 o 
 -13   5   2       30.68       37.52      2.14 o 
 -12   5   2       89.25       94.04      2.82 o 
 -11   5   2        0.13        0.77      0.35 o 
 -10   5   2        9.52        9.98      0.79 o 
  -9   5   2       10.39        6.28      0.62 o 
  -8   5   2       16.76        9.43      0.72 o 
  -7   5   2       28.97       23.97      1.01 o 
  -6   5   2      201.77      186.76      2.23 o 
  -5   5   2      124.65      129.17      1.71 o 
  -4   5   2      173.53      173.20      2.03 o 
  -3   5   2      249.11      250.53      2.59 o 
  -2   5   2       15.38       17.61      0.64 o 
  -1   5   2        1.54        2.19      0.27 o 
   0   5   2       49.40       47.50      1.27 o 
   1   5   2       83.49       73.87      1.05 o 
   2   5   2      180.36      185.34      1.91 o 
   3   5   2       33.89       31.92      0.69 o 
   4   5   2       31.77       35.14      1.09 o 
   5   5   2        3.97        4.50      0.40 o 
   6   5   2      732.19      719.71      7.44 o 
   7   5   2      279.78      285.92      3.88 o 
   8   5   2       82.71       78.62      1.87 o 
   9   5   2        0.03        0.21      0.48 o 
  10   5   2       23.61       22.89      1.50 o 
  11   5   2       25.43       26.35      2.05 o 
  12   5   2        8.56        9.09      1.19 o 
  13   5   2       17.72       16.18      2.46 o 
 -14   6   2       13.90       19.19      2.55 o 
 -13   6   2      394.09      436.15     13.37 o 
 -12   6   2       20.52       24.43      1.73 o 
 -11   6   2       20.62       14.29      2.55 o 
 -10   6   2      412.80      414.43      9.11 o 
  -9   6   2      760.55      693.87      7.56 o 
  -8   6   2      149.65      154.15      3.39 o 
  -7   6   2        3.49        1.81      0.44 o 
  -6   6   2     2255.70     2170.34     19.28 o 
  -5   6   2      106.12      103.55      1.61 o 
  -4   6   2       62.80       65.50      1.21 o 
  -3   6   2      147.21      147.70      1.93 o 
  -2   6   2      214.58      215.69      2.47 o 
  -1   6   2      749.69      746.58      6.33 o 
   0   6   2      136.69      125.85      1.75 o 
   1   6   2       17.21       21.90      0.61 o 
   2   6   2      724.22      735.74      5.66 o 
   3   6   2      973.77      991.81      8.16 o 
   4   6   2      582.76      559.38      5.14 o 
   5   6   2      340.95      346.98      3.64 o 
   6   6   2      728.17      723.54      7.66 o 
   7   6   2      165.12      181.35      3.03 o 
   8   6   2       85.69       92.48      2.13 o 
   9   6   2      135.07      135.47      3.39 o 
  10   6   2      147.48      155.61      3.83 o 
  11   6   2      132.24      140.75      5.27 o 
  12   6   2       23.15       27.19      2.82 o 
 -13   7   2       21.71       22.16      1.86 o 
 -12   7   2       37.73       37.79      2.02 o 
 -11   7   2      160.22      160.92      3.94 o 
 -10   7   2       19.68       25.88      1.25 o 
  -9   7   2       23.67       26.52      1.15 o 
  -8   7   2      331.96      335.54      4.55 o 
  -7   7   2      192.10      185.91      3.04 o 
  -6   7   2       50.80       51.86      1.48 o 
  -5   7   2      205.50      193.76      3.01 o 
  -4   7   2      800.49      795.21      6.90 o 
  -3   7   2      599.78      598.60      5.48 o 
  -2   7   2       16.13       17.12      1.03 o 
  -1   7   2       13.55       17.68      0.70 o 
   0   7   2      560.60      519.82      5.11 o 
   1   7   2      156.88      148.61      2.08 o 
   2   7   2       65.29       66.07      1.34 o 
   3   7   2       40.89       37.31      1.01 o 
   4   7   2      537.32      518.44      5.02 o 
   5   7   2       55.62       56.62      1.28 o 
   6   7   2        7.75        7.67      0.75 o 
   7   7   2        0.87        0.77      0.45 o 
   8   7   2      280.70      285.50      4.27 o 
   9   7   2       30.68       27.73      1.82 o 
  10   7   2       65.94       64.65      3.55 o 
 -12   8   2        0.81        0.82      1.95 o 
 -11   8   2        4.72        4.69      1.09 o 
 -10   8   2        3.51        3.89      0.89 o 
  -9   8   2        0.12        0.78      0.47 o 
  -8   8   2       26.62       25.74      1.20 o 
  -7   8   2       65.69       67.72      1.83 o 
  -6   8   2       39.81       40.04      1.39 o 
  -5   8   2       91.15       88.84      2.04 o 
  -4   8   2        1.79        1.12      0.45 o 
  -3   8   2      411.58      405.97      4.24 o 
  -2   8   2      561.39      532.55      5.18 o 
  -1   8   2       28.59       28.75      0.91 o 
   0   8   2        9.32        5.89      0.88 o 
   1   8   2        9.18        8.16      0.60 o 
   2   8   2        5.11        7.38      1.25 o 
   3   8   2       22.08       21.28      0.86 o 
   4   8   2        1.11        1.71      0.38 o 
   5   8   2        0.90        0.47      0.40 o 
   6   8   2        4.81        4.91      0.70 o 
   7   8   2       18.08       18.31      1.19 o 
   8   8   2      190.89      194.51      3.53 o 
   9   8   2       24.69       24.25      1.80 o 
  10   8   2      121.68      127.21      5.18 o 
 -11   9   2       76.92       78.92      4.36 o 
 -10   9   2      132.61      129.73      4.00 o 
  -9   9   2       68.41       71.18      2.03 o 
  -8   9   2       20.73       16.47      1.12 o 
  -7   9   2      253.23      258.37      4.09 o 
  -6   9   2       76.40       75.93      2.02 o 
  -5   9   2       12.57       11.07      0.93 o 
  -4   9   2      227.52      219.22      3.56 o 
  -3   9   2     1341.28     1286.62     12.70 o 
  -2   9   2      172.18      162.17      2.44 o 
  -1   9   2      114.82      108.82      1.94 o 
   0   9   2      373.87      354.12      4.03 o 
   1   9   2      198.62      203.73      2.83 o 
   2   9   2       31.84       32.47      1.06 o 
   3   9   2        1.04        1.03      0.38 o 
   4   9   2      279.13      289.79      4.15 o 
   5   9   2      402.01      393.94      8.50 o 
   6   9   2       12.19       11.53      0.99 o 
   7   9   2       11.55        8.67      0.91 o 
   8   9   2      239.54      253.40      6.46 o 
   9   9   2      463.96      465.45      7.88 o 
  -9  10   2      325.74      349.76      6.80 o 
  -8  10   2        0.36        0.59      0.53 o 
  -7  10   2       60.44       61.31      1.95 o 
  -6  10   2       18.85       17.61      1.60 o 
  -5  10   2      192.45      194.08      3.52 o 
  -4  10   2       16.12       14.56      1.07 o 
  -3  10   2        0.44        0.43      0.43 o 
  -2  10   2      358.75      343.49      7.55 o 
  -1  10   2       50.95       58.42      1.49 o 
   0  10   2       13.06       14.16      0.88 o 
   1  10   2       74.05       72.48      2.24 o 
   2  10   2      345.60      350.33      4.22 o 
   3  10   2      475.52      490.84      5.35 o 
   4  10   2       10.37       11.18      0.97 o 
   5  10   2       22.74       22.82      1.36 o 
   6  10   2       27.64       28.39      1.93 o 
   7  10   2       15.19       17.12      1.57 o 
   8  10   2       14.88       15.22      1.54 o 
   9  10   2       24.72       25.28      2.82 o 
  -8  11   2        2.13        2.09      0.91 o 
  -7  11   2        0.67        0.35      0.55 o 
  -6  11   2        8.16        7.96      0.89 o 
  -5  11   2       31.83       32.74      1.73 o 
  -4  11   2       50.47       48.73      1.78 o 
  -3  11   2       62.90       63.45      2.01 o 
  -2  11   2       86.95       85.76      2.34 o 
  -1  11   2        0.43        0.67      0.52 o 
   0  11   2        0.03        0.29      0.52 o 
   1  11   2        4.48        4.96      0.62 o 
   2  11   2        0.38       -0.54      0.54 o 
   3  11   2        1.36        0.98      0.45 o 
   4  11   2       10.44        8.18      0.94 o 
   5  11   2       42.47       48.85      1.83 o 
   6  11   2        9.82        7.61      1.18 o 
  -5  12   2      116.29      122.30      5.00 o 
  -4  12   2       54.59       53.02      2.31 o 
  -3  12   2       11.16       13.11      1.11 o 
  -2  12   2      501.58      518.77      7.01 o 
  -1  12   2      152.80      160.51      3.38 o 
   0  12   2       56.26       55.31      1.96 o 
   1  12   2        3.36        2.27      0.64 o 
   2  12   2       20.92       26.91      1.48 o 
   3  12   2      164.09      155.61      3.92 o 
   4  12   2        8.04        8.55      1.64 o 
 -14   1   3       11.30       13.55      1.64 o 
 -13   1   3       60.61       61.67      2.05 o 
 -12   1   3      277.57      276.18      3.84 o 
 -11   1   3       59.82       59.83      1.52 o 
 -10   1   3      656.20      638.95      6.74 o 
  -9   1   3     3099.22     3047.66     22.44 o 
  -8   1   3      371.75      349.72      3.37 o 
  -7   1   3      510.16      589.91      4.97 o 
  -6   1   3      574.02      673.72      5.45 o 
  -5   1   3      713.74      708.83      7.00 o 
  -4   1   3      100.10       72.06      0.88 o 
  -3   1   3     1095.28     1162.97     10.13 o 
  -2   1   3      270.18      285.90      2.22 o 
  -1   1   3      579.87      584.00      4.14 o 
   0   1   3      748.40      760.70      5.15 o 
   1   1   3      546.72      612.37      4.35 o 
   2   1   3      427.28      479.08      5.45 o 
   3   1   3     3367.04     3588.84     39.68 o 
   4   1   3     1302.85     1313.32     13.90 o 
   5   1   3      658.30      661.78      6.33 o 
   6   1   3      374.43      398.71      8.00 o 
   7   1   3      232.80      234.46      4.77 o 
   8   1   3      136.68      118.94      3.00 o 
   9   1   3       97.89       99.25      2.64 o 
  10   1   3        4.35        5.08      0.80 o 
  11   1   3      318.30      305.87      5.63 o 
  12   1   3       56.67       58.28      2.28 o 
  13   1   3       60.05       57.74      2.38 o 
  14   1   3        1.41        0.27      1.18 o 
 -14   2   3      170.56      184.04      5.91 o 
 -13   2   3       85.33       87.13      2.56 o 
 -12   2   3        9.19        9.17      0.77 o 
 -11   2   3      233.43      231.44      3.38 o 
 -10   2   3      129.97      137.70      2.35 o 
  -9   2   3      334.85      329.73      4.57 o 
  -8   2   3       23.03       21.90      0.76 o 
  -7   2   3      233.56      228.33      2.39 o 
  -6   2   3      651.15      634.04      5.19 o 
  -5   2   3      483.49      493.97      5.00 o 
  -4   2   3      176.06      191.22      2.37 o 
  -3   2   3     3242.38     3427.81     28.47 o 
  -2   2   3     2076.41     2074.21     13.61 o 
  -1   2   3      704.68      711.15      5.01 o 
   0   2   3        1.82        5.62      0.33 o 
   1   2   3      157.63      130.91      1.46 o 
   2   2   3       31.42       49.70      0.69 o 
   3   2   3     1362.01     1435.27     12.71 o 
   4   2   3       11.48       11.22      0.77 o 
   5   2   3      429.10      408.62      7.00 o 
   6   2   3      426.65      412.01      6.90 o 
   7   2   3      485.72      495.96     12.78 o 
   8   2   3       57.48       56.36      1.93 o 
   9   2   3      188.41      190.99      3.95 o 
  10   2   3      380.81      372.47      6.20 o 
  11   2   3       23.08       22.81      2.96 o 
  12   2   3       11.64       10.78      1.23 o 
  13   2   3        0.66        0.10      0.61 o 
  14   2   3       71.95       68.29      3.91 o 
 -14   3   3       15.77       16.28      2.18 o 
 -13   3   3       39.82       44.23      1.47 o 
 -12   3   3        2.54        3.51      1.08 o 
 -11   3   3       41.73       32.68      1.73 o 
 -10   3   3      367.14      331.03      4.26 o 
  -9   3   3       36.94       39.84      1.21 o 
  -8   3   3      202.45      199.17      2.86 o 
  -7   3   3        2.35        3.33      0.42 o 
  -6   3   3       91.78      106.05      1.34 o 
  -5   3   3      312.77      330.85      3.76 o 
  -4   3   3       26.99       42.31      0.80 o 
  -3   3   3      368.28      389.38      3.00 o 
  -2   3   3       11.98        8.14      0.38 o 
  -1   3   3      129.31      119.96      1.54 o 
   0   3   3      391.09      462.91      3.89 o 
   1   3   3      445.34      504.46      4.28 o 
   2   3   3     3623.09     3835.17     47.27 o 
   3   3   3       49.50       50.68      0.96 o 
   4   3   3      321.01      311.28      2.90 o 
   5   3   3        7.27        6.69      0.52 o 
   6   3   3       26.84       25.38      1.03 o 
   7   3   3        6.36        7.81      0.87 o 
   8   3   3        1.47        1.95      0.54 o 
   9   3   3        4.13        3.72      0.67 o 
  10   3   3        7.01        6.46      0.90 o 
  11   3   3       11.37       13.62      1.28 o 
  12   3   3      342.58      320.42     10.09 o 
  13   3   3        1.82        3.13      1.95 o 
 -14   4   3       73.03       83.50      5.14 o 
 -13   4   3       55.32       55.41      2.14 o 
 -12   4   3       35.41       40.38      1.39 o 
 -11   4   3       51.73       51.33      1.53 o 
 -10   4   3      712.43      687.87      7.43 o 
  -9   4   3      148.14      134.10      2.38 o 
  -8   4   3      339.39      301.76      7.85 o 
  -7   4   3      499.10      483.42      6.57 o 
  -6   4   3     1115.03     1116.43     11.37 o 
  -5   4   3       59.62       64.49      0.85 o 
  -4   4   3      439.87      492.69      3.75 o 
  -3   4   3      825.81      863.93      7.83 o 
  -2   4   3      698.99      678.68      5.54 o 
  -1   4   3       33.88       43.27      0.80 o 
   0   4   3        0.45        0.01      0.16 o 
   1   4   3     2400.65     2513.36     16.71 o 
   2   4   3     1042.54     1083.10      9.82 o 
   3   4   3      376.82      351.26      3.01 o 
   4   4   3        0.12       -0.13      0.15 o 
   5   4   3     1061.89     1081.87     12.87 o 
   6   4   3       41.37       42.24      1.23 o 
   7   4   3       60.99       56.27      1.48 o 
   8   4   3        0.89        0.45      0.51 o 
   9   4   3      217.38      222.68      4.47 o 
  10   4   3      152.45      150.03      3.66 o 
  11   4   3       89.05       86.00      2.83 o 
  12   4   3       84.03       90.39      3.02 o 
  13   4   3      229.70      244.68      7.64 o 
 -15   5   3       49.05       52.01      3.36 o 
 -14   5   3       15.55       14.44      2.05 o 
 -13   5   3      165.87      169.89      7.64 o 
 -12   5   3      537.00      535.10      6.51 o 
 -11   5   3      178.03      190.43      3.21 o 
 -10   5   3       18.84       12.12      0.88 o 
  -9   5   3       33.72       20.30      1.00 o 
  -8   5   3      437.87      429.01      5.12 o 
  -7   5   3        8.01        4.12      0.58 o 
  -6   5   3       54.20       63.80      1.53 o 
  -5   5   3      405.30      420.19      7.41 o 
  -4   5   3      452.49      397.00      4.28 o 
  -3   5   3      779.94      749.25      6.20 o 
  -2   5   3        0.07        1.61      0.33 o 
  -1   5   3      943.12      946.53      7.59 o 
   0   5   3     1242.87     1227.41      9.58 o 
   1   5   3      434.73      420.59      3.90 o 
   2   5   3       18.30       17.65      0.55 o 
   3   5   3        1.07        0.44      0.20 o 
   4   5   3      589.27      575.00      5.13 o 
   5   5   3      153.29      148.01      2.44 o 
   6   5   3      127.51      125.17      2.32 o 
   7   5   3      460.09      453.93      5.47 o 
   8   5   3      323.50      314.05      5.49 o 
   9   5   3      367.22      369.77      6.30 o 
  10   5   3       50.96       56.02      2.28 o 
  11   5   3      150.78      160.05      4.05 o 
  12   5   3       31.90       32.33      2.02 o 
 -14   6   3      111.90      116.56      3.60 o 
 -13   6   3       16.66       22.76      1.76 o 
 -12   6   3       54.05       53.27      2.21 o 
 -11   6   3       28.96       29.11      1.27 o 
 -10   6   3      110.17       94.70      2.18 o 
  -9   6   3        0.96        1.45      1.05 o 
  -8   6   3       64.02       61.54      1.62 o 
  -7   6   3       13.13       15.68      0.92 o 
  -6   6   3      981.50      960.90      9.55 o 
  -5   6   3      456.84      445.47      5.19 o 
  -4   6   3      219.39      214.83      2.46 o 
  -3   6   3        3.79        4.40      0.52 o 
  -2   6   3      140.16      123.20      1.97 o 
  -1   6   3       56.35       47.44      1.02 o 
   0   6   3       71.77       69.67      1.26 o 
   1   6   3      491.49      511.36      4.40 o 
   2   6   3      529.57      525.27      4.37 o 
   3   6   3       16.89       20.10      0.64 o 
   4   6   3       71.90       73.50      1.37 o 
   5   6   3        3.26        2.10      0.49 o 
   6   6   3      587.89      574.32      6.50 o 
   7   6   3        3.56        4.52      0.96 o 
   8   6   3      130.98      139.34      3.47 o 
   9   6   3       60.17       65.05      2.41 o 
  10   6   3       15.31       17.37      3.14 o 
  11   6   3       14.23       14.13      2.96 o 
 -13   7   3      194.86      203.00      4.88 o 
 -12   7   3        4.61        3.41      1.14 o 
 -11   7   3       12.89       14.67      1.05 o 
 -10   7   3       59.16       52.69      1.67 o 
  -9   7   3      247.27      251.71      3.88 o 
  -8   7   3      120.72      128.40      2.55 o 
  -7   7   3       46.58       44.29      2.23 o 
  -6   7   3      418.32      396.43      4.99 o 
  -5   7   3      456.31      439.92      5.31 o 
  -4   7   3      291.67      290.47      3.95 o 
  -3   7   3      474.39      470.98      4.54 o 
  -2   7   3      207.07      207.44      2.55 o 
  -1   7   3      425.19      385.37      3.94 o 
   0   7   3       74.50       80.02      1.48 o 
   1   7   3       37.71       46.99      0.99 o 
   2   7   3      540.50      564.10      5.32 o 
   3   7   3       24.83       21.82      0.81 o 
   4   7   3      462.45      442.09      5.33 o 
   5   7   3       90.22       90.47      2.04 o 
   6   7   3      141.63      138.69      2.69 o 
   7   7   3      190.11      186.17      3.28 o 
   8   7   3       14.55       14.38      1.35 o 
   9   7   3       33.92       35.72      2.86 o 
  10   7   3       33.31       34.09      2.77 o 
 -12   8   3        0.49        0.45      0.84 o 
 -11   8   3      167.64      175.17      4.36 o 
 -10   8   3      287.59      300.09      5.64 o 
  -9   8   3      245.77      251.69      4.04 o 
  -8   8   3        0.63        1.21      0.44 o 
  -7   8   3       96.82       89.13      2.14 o 
  -6   8   3      517.29      488.78      6.14 o 
  -5   8   3        0.32        0.24      0.36 o 
  -4   8   3      173.07      171.15      2.97 o 
  -3   8   3       41.54       35.27      1.80 o 
  -2   8   3     1091.81     1057.50      8.97 o 
  -1   8   3      337.41      366.87      3.97 o 
   0   8   3      116.91       92.24      1.68 o 
   1   8   3      199.93      199.61      2.67 o 
   2   8   3      439.70      428.35      4.48 o 
   3   8   3      101.77       99.81      1.83 o 
   4   8   3      114.90      115.54      2.41 o 
   5   8   3      166.37      169.93      3.08 o 
   6   8   3      223.64      227.88      3.77 o 
   7   8   3      140.36      141.95      2.90 o 
   8   8   3       29.54       32.51      2.15 o 
   9   8   3       49.92       54.68      2.59 o 
  10   8   3      227.63      227.77      7.37 o 
 -11   9   3       29.83       36.46      3.46 o 
 -10   9   3       32.38       35.50      1.54 o 
  -9   9   3       96.82       96.95      2.43 o 
  -8   9   3      147.58      154.42      3.10 o 
  -7   9   3      213.45      211.81      4.81 o 
  -6   9   3       27.19       31.24      1.31 o 
  -5   9   3       28.05       30.18      1.29 o 
  -4   9   3      412.67      404.61      5.40 o 
  -3   9   3       96.88       90.63      2.20 o 
  -2   9   3        3.31        4.51      0.87 o 
  -1   9   3       25.43       23.68      1.19 o 
   0   9   3      367.44      336.94      3.93 o 
   1   9   3        0.80        1.37      0.38 o 
   2   9   3       14.65       12.60      0.79 o 
   3   9   3      167.29      156.73      3.46 o 
   4   9   3      109.74      102.02      2.36 o 
   5   9   3      343.99      355.63      5.04 o 
   6   9   3        6.95        7.75      0.87 o 
   7   9   3       89.54       86.95      2.34 o 
   8   9   3       54.32       60.34      2.22 o 
  -9  10   3       18.40       24.41      1.42 o 
  -8  10   3       48.62       56.19      1.92 o 
  -7  10   3       22.57       27.25      1.37 o 
  -6  10   3       86.03       87.95      2.35 o 
  -5  10   3       90.78       90.72      2.37 o 
  -4  10   3       18.99       19.55      1.25 o 
  -3  10   3        0.08       -0.50      0.63 o 
  -2  10   3        3.05        2.66      0.58 o 
  -1  10   3        7.73        6.21      0.77 o 
   0  10   3       23.93       19.50      1.24 o 
   1  10   3      275.36      257.93      3.48 o 
   2  10   3       42.73       42.12      1.31 o 
   3  10   3       61.43       55.64      1.80 o 
   4  10   3        4.11        2.05      0.62 o 
   5  10   3        0.09        0.17      0.71 o 
   6  10   3       71.44       69.06      2.12 o 
   7  10   3       32.00       34.83      1.61 o 
   8  10   3       85.26       83.83      4.27 o 
  -8  11   3       78.72       78.74      3.91 o 
  -7  11   3      391.92      423.34      8.05 o 
  -6  11   3      128.00      127.10      2.98 o 
  -5  11   3      314.43      310.44      4.96 o 
  -4  11   3      204.56      204.65      3.86 o 
  -3  11   3      110.85      108.64      2.69 o 
  -2  11   3       93.87       97.27      2.55 o 
  -1  11   3       75.55       74.31      3.28 o 
   0  11   3      311.51      311.12      4.88 o 
   1  11   3       92.19       92.56      3.71 o 
   2  11   3        0.38       -0.61      0.87 o 
   3  11   3       48.58       42.62      1.67 o 
   4  11   3      252.62      273.03      4.54 o 
   5  11   3      120.70      130.91      3.06 o 
   6  11   3       61.88       72.01      3.73 o 
  -3  12   3       31.35       32.41      2.21 o 
  -2  12   3        0.55        0.68      0.61 o 
  -1  12   3      232.42      239.08      4.34 o 
   0  12   3       12.59       12.68      1.40 o 
   1  12   3       65.34       62.80      2.60 o 
   2  12   3      170.91      183.31      6.36 o 
   3  12   3        1.80        3.36      1.45 o 
 -14   0   4      303.99      305.42      7.82 o 
 -13   0   4       64.83       61.47      3.09 o 
 -12   0   4      106.17      108.75      4.09 o 
 -11   0   4      497.25      500.19     10.37 o 
 -10   0   4       87.20       78.83      3.18 o 
  -9   0   4      252.45      232.42      3.63 o 
  -8   0   4       90.24      100.29      2.46 o 
  -7   0   4     2976.11     2938.36     43.46 o 
  -6   0   4     1926.21     1903.45     19.93 o 
  -5   0   4     2049.48     2223.33     22.93 o 
  -4   0   4     1352.17     1451.73     20.91 o 
  -3   0   4     2604.33     2623.53     26.70 o 
  -2   0   4     1140.61     1138.26     10.24 o 
  -1   0   4      181.19      185.91      2.64 o 
   0   0   4      137.96      130.25      1.85 o 
   1   0   4     3049.52     3029.42     25.84 o 
   2   0   4      163.43      145.98      2.09 o 
   3   0   4      172.70      190.58      4.46 o 
   4   0   4      839.74      830.98     14.00 o 
   5   0   4      715.19      656.76     11.73 o 
   6   0   4      967.81     1008.10     17.00 o 
   7   0   4     1064.23      995.83     17.19 o 
   8   0   4      836.72      802.25     14.82 o 
   9   0   4       73.12       74.29      3.36 o 
  10   0   4      129.19      119.66      4.55 o 
  11   0   4       14.55       14.91      1.91 o 
  12   0   4       11.98       12.09      1.82 o 
  13   0   4      463.18      464.18     11.46 o 
 -15   1   4       39.04       39.19      2.55 o 
 -14   1   4       28.51       27.48      2.05 o 
 -13   1   4      191.64      185.90      3.98 o 
 -12   1   4      101.60      102.38      3.82 o 
 -11   1   4       13.30       12.99      1.15 o 
 -10   1   4      346.40      315.06      4.01 o 
  -9   1   4      563.61      573.49      6.11 o 
  -8   1   4      134.48      131.38      2.07 o 
  -7   1   4       41.40       43.66      0.79 o 
  -6   1   4       62.47       62.13      0.91 o 
  -5   1   4      480.12      468.06      4.49 o 
  -4   1   4      587.87      704.34      5.55 o 
  -3   1   4       33.05       32.89      0.60 o 
  -2   1   4      780.00      800.38      5.66 o 
  -1   1   4      828.24      870.98      5.67 o 
   0   1   4     1842.32     1933.93     12.85 o 
   1   1   4        1.95        1.59      0.41 o 
   2   1   4      696.53      757.63      5.88 o 
   3   1   4      119.35      141.81      2.39 o 
   4   1   4        0.19        0.75      0.26 o 
   5   1   4      144.74      129.22      3.09 o 
   6   1   4      320.00      310.94      6.55 o 
   7   1   4       79.23       77.07      5.77 o 
   8   1   4       20.73       19.36      1.38 o 
   9   1   4        1.83        3.29      0.68 o 
  10   1   4       55.34       47.20      2.41 o 
  11   1   4      182.10      176.42      4.32 o 
  12   1   4       18.99       18.01      1.54 o 
  13   1   4       20.82       21.00      1.86 o 
 -15   2   4       15.46       14.09      1.82 o 
 -14   2   4        2.40        1.82      0.73 o 
 -13   2   4      105.11      104.71      2.91 o 
 -12   2   4       61.14       56.14      2.08 o 
 -11   2   4      537.81      503.96      5.84 o 
 -10   2   4        6.08        5.19      0.62 o 
  -9   2   4      102.17       88.04      1.79 o 
  -8   2   4      183.38      191.31      2.75 o 
  -7   2   4        4.74        5.46      0.49 o 
  -6   2   4       13.97        6.95      0.51 o 
  -5   2   4       10.21        7.38      0.92 o 
  -4   2   4     1470.17     1559.30     13.66 o 
  -3   2   4       48.03       43.63      0.83 o 
  -2   2   4      443.04      443.21      5.57 o 
  -1   2   4       94.06       98.27      1.23 o 
   0   2   4        1.80        1.58      0.18 o 
   1   2   4     3428.28     3612.01     23.53 o 
   2   2   4     1073.02     1201.27      8.34 o 
   3   2   4       12.87       16.36      0.63 o 
   4   2   4      131.52      158.91      2.21 o 
   5   2   4       95.38       90.38      2.28 o 
   6   2   4      134.73      122.13      5.96 o 
   7   2   4       33.80       34.09      1.51 o 
   8   2   4      298.97      278.74      5.01 o 
   9   2   4       48.52       45.01      1.90 o 
  10   2   4      127.44      123.84      6.46 o 
  11   2   4        3.18        2.77      0.74 o 
  12   2   4       28.82       27.25      2.77 o 
  13   2   4       37.94       37.10      3.00 o 
 -15   3   4       19.50       25.91      2.82 o 
 -14   3   4        7.85       11.92      1.20 o 
 -13   3   4      478.92      505.29      8.14 o 
 -12   3   4      479.17      487.80      9.14 o 
 -11   3   4       29.18       23.53      1.10 o 
 -10   3   4       35.38       39.02      1.26 o 
  -9   3   4      961.50     1004.29      9.87 o 
  -8   3   4      410.60      399.16      4.70 o 
  -7   3   4        2.27        2.84      0.46 o 
  -6   3   4      361.51      360.45      4.48 o 
  -5   3   4     2137.66     2132.18     18.53 o 
  -4   3   4      634.11      572.89      5.02 o 
  -3   3   4      733.71      837.35      6.48 o 
  -2   3   4      221.86      198.75      1.84 o 
  -1   3   4      971.33      994.95      7.73 o 
   0   3   4      353.07      325.46      2.77 o 
   1   3   4       29.60       28.54      0.60 o 
   2   3   4     1105.18     1103.96      8.44 o 
   3   3   4     1921.77     1972.09     14.60 o 
   4   3   4      294.59      273.98      3.38 o 
   5   3   4        1.63        1.30      0.33 o 
   6   3   4        2.83        1.97      0.54 o 
   7   3   4      972.92      968.44     16.96 o 
   8   3   4      159.29      155.07      3.96 o 
   9   3   4        0.78        1.80      0.63 o 
  10   3   4       76.49       79.62      6.27 o 
  11   3   4      222.35      222.93      4.89 o 
  12   3   4       48.95       49.68      2.35 o 
 -15   4   4      220.32      247.59      7.82 o 
 -14   4   4        9.23       12.18      2.00 o 
 -13   4   4        1.94        2.48      0.57 o 
 -12   4   4      109.68      108.57      2.44 o 
 -11   4   4      112.36      118.56      2.42 o 
 -10   4   4      615.63      579.20      6.58 o 
  -9   4   4       35.42       39.99      3.21 o 
  -8   4   4      231.90      217.35      3.19 o 
  -7   4   4       52.62       48.43      1.32 o 
  -6   4   4      683.10      660.96      6.83 o 
  -5   4   4      521.57      520.97      4.75 o 
  -4   4   4      436.25      462.15      5.54 o 
  -3   4   4      769.26      804.65      6.49 o 
  -2   4   4       10.83       19.98      0.55 o 
  -1   4   4      120.78      114.33      1.49 o 
   0   4   4      198.77      194.67      2.16 o 
   1   4   4       99.22       77.66      1.11 o 
   2   4   4      568.30      594.30      4.67 o 
   3   4   4      191.75      206.42      2.10 o 
   4   4   4      148.90      151.24      2.37 o 
   5   4   4      596.24      593.98      6.63 o 
   6   4   4      293.50      296.83      5.01 o 
   7   4   4      432.38      405.30      6.43 o 
   8   4   4      111.94      110.52      7.37 o 
   9   4   4      122.47      123.96      6.77 o 
  10   4   4       32.97       34.08      2.09 o 
  11   4   4        0.01        0.14      0.51 o 
  12   4   4       14.80       18.22      1.91 o 
 -15   5   4       41.00       44.83      3.36 o 
 -14   5   4        1.15        0.78      0.80 o 
 -13   5   4       13.21       10.42      0.90 o 
 -12   5   4       15.95       16.46      1.33 o 
 -11   5   4        4.76        3.50      0.87 o 
 -10   5   4        0.83        1.25      0.45 o 
  -9   5   4       19.13       16.54      0.99 o 
  -8   5   4        2.11        1.79      0.45 o 
  -7   5   4      119.01      102.83      2.06 o 
  -6   5   4       30.66       30.66      1.06 o 
  -5   5   4      958.04      922.76     10.75 o 
  -4   5   4      171.62      185.10      2.75 o 
  -3   5   4      210.61      213.14      2.34 o 
  -2   5   4        6.32        6.48      0.86 o 
  -1   5   4       51.35       49.78      1.22 o 
   0   5   4       61.98       64.95      1.06 o 
   1   5   4       34.91       37.42      0.80 o 
   2   5   4        9.19        8.98      0.48 o 
   3   5   4        3.39        2.33      0.38 o 
   4   5   4       36.61       39.51      1.30 o 
   5   5   4       70.51       80.41      1.81 o 
   6   5   4       24.73       23.03      1.06 o 
   7   5   4      439.46      432.29      6.84 o 
   8   5   4      104.41       97.81      2.92 o 
   9   5   4        0.00        0.14      0.58 o 
  10   5   4        0.00        0.19      0.59 o 
  11   5   4       11.12        9.76      1.28 o 
  12   5   4       19.45       18.00      2.46 o 
 -14   6   4       43.30       52.18      2.47 o 
 -13   6   4      156.41      157.99      4.07 o 
 -12   6   4      255.77      260.72      4.17 o 
 -11   6   4      148.93      154.44      2.96 o 
 -10   6   4      433.91      414.56      6.18 o 
  -9   6   4        0.50        0.08      0.37 o 
  -8   6   4      672.71      631.63      7.07 o 
  -7   6   4      427.62      438.06      5.34 o 
  -6   6   4      455.64      466.76      5.50 o 
  -5   6   4      453.91      417.14      5.01 o 
  -4   6   4       41.06       39.74      1.26 o 
  -3   6   4     1050.36     1050.44     10.22 o 
  -2   6   4      129.51      132.64      1.84 o 
  -1   6   4        2.31        1.35      0.29 o 
   0   6   4      146.18      149.06      1.83 o 
   1   6   4      840.01      798.64      6.22 o 
   2   6   4      415.53      404.72      3.65 o 
   3   6   4        0.00        1.05      0.45 o 
   4   6   4      497.00      497.98      5.77 o 
   5   6   4      415.23      394.08      4.96 o 
   6   6   4       51.45       48.84      1.63 o 
   7   6   4        2.78        1.09      0.58 o 
   8   6   4      119.79      121.94      4.27 o 
   9   6   4      257.72      268.79      5.49 o 
  10   6   4        0.12        0.13      1.00 o 
  11   6   4       15.83       16.82      2.36 o 
 -13   7   4        6.69        5.82      1.16 o 
 -12   7   4      219.90      240.19      5.59 o 
 -11   7   4        8.02        8.96      0.89 o 
 -10   7   4       50.59       51.74      2.31 o 
  -9   7   4      256.43      270.17      4.13 o 
  -8   7   4      333.95      297.08      4.32 o 
  -7   7   4        0.68        1.09      0.51 o 
  -6   7   4       65.92       62.63      1.69 o 
  -5   7   4      199.72      195.89      3.16 o 
  -4   7   4      807.52      772.10      8.17 o 
  -3   7   4        0.11       -0.09      0.33 o 
  -2   7   4       99.04      105.15      2.13 o 
  -1   7   4      381.90      367.21      3.84 o 
   0   7   4      445.08      414.23      3.81 o 
   1   7   4       42.77       34.74      0.88 o 
   2   7   4        6.87        7.23      0.56 o 
   3   7   4      406.19      409.35      5.06 o 
   4   7   4      388.72      391.25      5.40 o 
   5   7   4        1.94        2.32      0.72 o 
   6   7   4      126.26      129.08      2.62 o 
   7   7   4      125.87      124.73      3.40 o 
   8   7   4       82.67       90.17      2.96 o 
   9   7   4       38.57       35.69      1.99 o 
  10   7   4       44.25       40.91      2.77 o 
 -12   8   4       16.76       19.08      1.76 o 
 -11   8   4       60.84       73.23      2.13 o 
 -10   8   4        1.21        0.92      0.50 o 
  -9   8   4        2.34        1.31      0.97 o 
  -8   8   4       31.55       26.16      1.25 o 
  -7   8   4        1.17        0.38      0.38 o 
  -6   8   4       34.36       34.22      1.33 o 
  -5   8   4        7.67        7.50      0.75 o 
  -4   8   4       20.59       17.43      1.21 o 
  -3   8   4        0.37        0.76      0.42 o 
  -2   8   4       88.35       82.33      1.99 o 
  -1   8   4      541.40      516.92      6.18 o 
   0   8   4        0.38       -0.11      0.30 o 
   1   8   4       50.17       43.27      1.18 o 
   2   8   4        0.10        0.37      0.31 o 
   3   8   4       36.77       35.84      1.33 o 
   4   8   4       15.94       14.52      1.03 o 
   5   8   4        0.89        1.79      0.61 o 
   6   8   4       61.25       70.84      1.99 o 
   7   8   4        0.19        0.13      0.57 o 
   8   8   4        0.35       -0.29      1.09 o 
   9   8   4       15.93       13.21      1.45 o 
  10   8   4        1.21        2.18      1.27 o 
 -11   9   4       24.38       28.73      2.18 o 
 -10   9   4        0.08       -0.28      0.41 o 
  -9   9   4      271.28      281.18      5.22 o 
  -8   9   4       53.67       53.30      1.79 o 
  -7   9   4       34.30       33.32      1.42 o 
  -6   9   4      292.92      293.75      4.48 o 
  -5   9   4      109.24      103.88      2.42 o 
  -4   9   4       96.54       96.34      2.97 o 
  -3   9   4        1.01        0.78      0.47 o 
  -2   9   4     1012.31      976.31     10.31 o 
  -1   9   4      106.74       98.96      2.32 o 
   0   9   4       63.44       65.74      1.85 o 
   1   9   4        0.07        0.37      0.37 o 
   2   9   4       23.70       24.13      2.18 o 
   3   9   4       85.54       82.83      3.04 o 
   4   9   4      184.23      194.98      3.47 o 
   5   9   4       46.24       58.88      5.97 o 
   6   9   4      167.43      173.42      3.39 o 
   7   9   4       70.41       76.53      2.78 o 
   8   9   4      124.30      129.30      3.79 o 
 -10  10   4      103.22      115.57      4.64 o 
  -9  10   4        0.03        0.82      0.73 o 
  -8  10   4      205.29      208.60      3.91 o 
  -7  10   4      129.74      122.84      2.88 o 
  -6  10   4      145.97      144.25      3.09 o 
  -5  10   4      264.08      273.48      6.06 o 
  -4  10   4       70.25       71.12      2.42 o 
  -3  10   4      106.54      114.91      2.69 o 
  -2  10   4      814.98      801.19      9.12 o 
  -1  10   4        0.07        0.02      0.46 o 
   0  10   4      246.52      258.43      4.23 o 
   1  10   4      215.07      210.25      3.70 o 
   2  10   4      143.91      143.11      3.79 o 
   3  10   4        1.98        3.11      0.67 o 
   4  10   4      117.67      126.96      3.56 o 
   5  10   4      102.56       99.67      3.58 o 
   6  10   4      155.54      159.34      3.39 o 
   7  10   4       41.34       47.65      3.27 o 
  -7  11   4        6.27        6.36      1.27 o 
  -6  11   4        3.90        4.42      0.73 o 
  -5  11   4        0.04        0.60      0.55 o 
  -4  11   4        9.62        8.35      0.97 o 
  -3  11   4       74.56       75.94      2.26 o 
  -2  11   4       29.88       29.69      1.51 o 
  -1  11   4       19.64       21.02      1.40 o 
   0  11   4        2.10        3.18      0.69 o 
   1  11   4       31.50       32.21      1.99 o 
   2  11   4        0.05        0.92      0.76 o 
   3  11   4        0.82       -0.09      0.76 o 
   4  11   4        1.06        2.02      0.93 o 
   5  11   4       22.99       16.82      2.18 o 
  -2  12   4      279.89      291.42      8.73 o 
  -1  12   4       90.85       97.38      4.64 o 
 -16   1   5       31.35       37.73      2.64 o 
 -15   1   5        2.08        0.82      0.51 o 
 -14   1   5      141.63      147.37      8.73 o 
 -13   1   5      247.84      252.04      4.95 o 
 -12   1   5      110.89      104.46      2.92 o 
 -11   1   5      132.76      129.19      3.21 o 
 -10   1   5       56.40       61.89      2.09 o 
  -9   1   5     1886.95     1835.58     20.73 o 
  -8   1   5      437.14      439.92      4.89 o 
  -7   1   5       45.16       39.58      1.04 o 
  -6   1   5      763.99      781.28      7.55 o 
  -5   1   5      156.68      140.91      1.55 o 
  -4   1   5       23.22       19.98      0.89 o 
  -3   1   5      286.13      332.44      2.79 o 
  -2   1   5     1565.79     1621.74     10.21 o 
  -1   1   5      248.99      242.87      2.51 o 
   0   1   5      246.28      228.83      2.11 o 
   1   1   5      340.82      326.37      2.75 o 
   2   1   5      101.83       96.18      1.19 o 
   3   1   5     1214.55     1229.79     11.33 o 
   4   1   5        0.07        0.52      0.41 o 
   5   1   5      148.13      144.72      3.08 o 
   6   1   5      432.93      403.63      8.82 o 
   7   1   5       86.75       84.46      2.47 o 
   8   1   5        3.59        3.16      0.82 o 
   9   1   5        0.31        0.11      0.48 o 
  10   1   5      163.36      168.18      4.11 o 
  11   1   5       92.82       83.79      2.89 o 
  12   1   5       10.34        9.92      1.32 o 
 -16   2   5      115.63      133.48      5.27 o 
 -15   2   5      396.30      422.99      7.20 o 
 -14   2   5       57.45       62.28      3.18 o 
 -13   2   5       32.57       30.23      2.41 o 
 -12   2   5      406.33      397.97      6.61 o 
 -11   2   5      284.07      278.16      5.14 o 
 -10   2   5      149.36      137.33      3.22 o 
  -9   2   5        4.93        8.26      0.65 o 
  -8   2   5     1538.43     1494.82     13.70 o 
  -7   2   5      761.22      754.10      7.53 o 
  -6   2   5       57.63       63.30      1.52 o 
  -5   2   5      417.52      402.57      4.44 o 
  -4   2   5      995.30     1008.53      8.24 o 
  -3   2   5      956.85      944.32      6.73 o 
  -2   2   5        9.15       15.05      0.62 o 
  -1   2   5      444.34      442.52      3.31 o 
   0   2   5     1084.43     1073.98      7.62 o 
   1   2   5     1068.85     1097.80      7.79 o 
   2   2   5      394.58      434.69      5.30 o 
   3   2   5        3.40        3.99      0.73 o 
   4   2   5     1269.99     1280.80     27.32 o 
   5   2   5      376.10      357.62      5.56 o 
   6   2   5        0.05        1.53      2.46 o 
   7   2   5      281.55      286.46      5.17 o 
   8   2   5      451.28      440.69      7.07 o 
   9   2   5      105.77      109.66      3.18 o 
  10   2   5       35.59       30.14      1.70 o 
  11   2   5       47.04       50.19      2.28 o 
  12   2   5       98.24       98.47      4.73 o 
 -15   3   5        0.33       -0.45      0.50 o 
 -14   3   5        5.89        5.12      0.91 o 
 -13   3   5       57.82       56.36      2.27 o 
 -12   3   5       15.63       16.43      1.37 o 
 -11   3   5       20.42       22.36      1.06 o 
 -10   3   5      131.44      118.59      2.32 o 
  -9   3   5      795.58      698.16      7.43 o 
  -8   3   5        5.39        4.50      0.53 o 
  -7   3   5       17.75       16.96      2.13 o 
  -6   3   5        3.24        4.70      0.71 o 
  -5   3   5       79.55       84.94      1.39 o 
  -4   3   5      235.11      227.35      2.60 o 
  -3   3   5        9.28        9.10      0.36 o 
  -2   3   5        7.37        7.59      0.50 o 
  -1   3   5        8.97        9.62      0.45 o 
   0   3   5       17.90       17.70      0.52 o 
   1   3   5      179.07      212.14      2.10 o 
   2   3   5      100.93       89.95      1.45 o 
   3   3   5     1108.82     1166.76     10.78 o 
   4   3   5      115.81      114.77      2.08 o 
   5   3   5        4.69        6.26      1.23 o 
   6   3   5       98.18       98.94      2.77 o 
   7   3   5       49.53       44.60      1.86 o 
   8   3   5      223.24      225.78      4.66 o 
   9   3   5       19.01       18.50      2.86 o 
  10   3   5        0.68        0.12      0.54 o 
  11   3   5        2.80        2.29      0.80 o 
 -15   4   5      270.69      300.51      9.00 o 
 -14   4   5        1.26        1.70      1.14 o 
 -13   4   5        1.51        2.60      0.76 o 
 -12   4   5       27.31       25.31      1.22 o 
 -11   4   5       49.78       44.84      1.47 o 
 -10   4   5        5.10        9.72      1.28 o 
  -9   4   5      119.13      105.90      3.23 o 
  -8   4   5      102.65      111.88      2.17 o 
  -7   4   5      108.40      116.79      2.17 o 
  -6   4   5        7.75        9.07      0.69 o 
  -5   4   5      120.74      122.89      1.78 o 
  -4   4   5        0.13        0.79      0.30 o 
  -3   4   5     1548.68     1559.42     17.20 o 
  -2   4   5       13.38        9.70      0.48 o 
  -1   4   5        7.52        8.24      0.46 o 
   0   4   5       24.73       23.30      0.63 o 
   1   4   5      134.46      124.38      1.55 o 
   2   4   5      449.59      468.50      4.54 o 
   3   4   5       29.00       33.01      1.07 o 
   4   4   5      501.55      494.44      5.52 o 
   5   4   5      399.07      389.06      6.10 o 
   6   4   5       31.80       30.85      3.46 o 
   7   4   5      128.50      129.47      3.34 o 
   8   4   5       57.30       55.68      2.25 o 
   9   4   5       88.13       85.64      2.86 o 
  10   4   5        2.10        1.74      0.76 o 
  11   4   5       11.77       10.53      1.38 o 
 -14   5   5      217.88      231.69      5.04 o 
 -13   5   5      314.88      332.54      6.20 o 
 -12   5   5        0.25        0.43      0.46 o 
 -11   5   5      295.38      295.53      4.37 o 
 -10   5   5      540.68      538.18      6.45 o 
  -9   5   5      541.39      549.49      6.40 o 
  -8   5   5      450.61      405.84      5.09 o 
  -7   5   5      148.58      141.06      2.53 o 
  -6   5   5      100.03       96.73      2.01 o 
  -5   5   5     1244.02     1235.95     11.74 o 
  -4   5   5       53.90       49.04      1.35 o 
  -3   5   5      575.68      526.05      5.77 o 
  -2   5   5     1617.49     1605.63     12.37 o 
  -1   5   5     1509.64     1497.83     11.64 o 
   0   5   5        1.51        1.34      0.27 o 
   1   5   5      105.59       97.17      1.41 o 
   2   5   5     1306.50     1350.16     12.30 o 
   3   5   5      211.06      210.32      2.71 o 
   4   5   5       61.70       58.24      1.51 o 
   5   5   5       72.14       75.63      2.34 o 
   6   5   5       88.10       87.70      2.63 o 
   7   5   5      672.04      665.31      9.57 o 
   8   5   5        0.01       -0.50      0.54 o 
   9   5   5      132.65      130.12      3.66 o 
  10   5   5      425.40      429.52      7.65 o 
  11   5   5      324.27      342.88      9.73 o 
 -13   6   5        4.70        6.43      0.81 o 
 -12   6   5        4.23        3.54      0.64 o 
 -11   6   5        1.65        1.48      0.46 o 
 -10   6   5        0.99        1.60      0.48 o 
  -9   6   5       59.61       51.47      1.62 o 
  -8   6   5       12.83        9.63      0.82 o 
  -7   6   5       71.98       68.98      2.26 o 
  -6   6   5       52.05       43.47      2.01 o 
  -5   6   5      330.70      311.98      4.20 o 
  -4   6   5      165.53      166.06      3.10 o 
  -3   6   5       81.72       84.15      1.85 o 
  -2   6   5      134.78      125.01      4.05 o 
  -1   6   5       47.18       58.46      1.18 o 
   0   6   5       43.18       31.38      0.96 o 
   1   6   5        0.89        0.50      0.25 o 
   2   6   5       12.15       15.46      0.80 o 
   3   6   5      106.55      103.62      1.83 o 
   4   6   5       36.95       39.24      1.33 o 
   5   6   5      151.69      152.56      2.90 o 
   6   6   5       19.79       19.33      1.47 o 
   7   6   5       15.22       13.67      1.35 o 
   8   6   5        0.12       -0.58      0.58 o 
   9   6   5       18.35       16.44      1.57 o 
  10   6   5        1.89        0.83      0.80 o 
 -13   7   5       30.03       27.27      1.66 o 
 -12   7   5        5.06        6.37      0.81 o 
 -11   7   5       26.26       28.98      2.21 o 
 -10   7   5        0.05       -0.14      0.41 o 
  -9   7   5        0.19        0.71      0.42 o 
  -8   7   5        3.29        2.06      0.49 o 
  -7   7   5       21.06       20.94      1.12 o 
  -6   7   5      282.08      259.81      3.91 o 
  -5   7   5      546.53      510.72      6.10 o 
  -4   7   5        0.80        0.58      0.55 o 
  -3   7   5        6.31        5.23      0.89 o 
  -2   7   5       83.34       79.14      1.87 o 
  -1   7   5       24.94       24.81      1.06 o 
   0   7   5       50.12       41.92      1.00 o 
   1   7   5        0.74        0.33      0.28 o 
   2   7   5       66.58       72.51      1.75 o 
   3   7   5        0.58        0.81      0.44 o 
   4   7   5      178.58      176.30      3.35 o 
   5   7   5      170.91      172.84      3.10 o 
   6   7   5       36.86       37.67      1.82 o 
   7   7   5       78.22       81.59      2.82 o 
   8   7   5       12.10       10.87      1.38 o 
   9   7   5       15.21       14.86      2.00 o 
 -12   8   5      541.73      570.81      8.81 o 
 -11   8   5      244.92      256.21      5.56 o 
 -10   8   5       58.08       54.97      2.19 o 
  -9   8   5      139.54      137.44      2.92 o 
  -8   8   5      371.98      375.20      5.28 o 
  -7   8   5      129.40      139.58      2.84 o 
  -6   8   5      129.02      124.28      2.64 o 
  -5   8   5       45.18       43.72      1.50 o 
  -4   8   5      413.32      407.33      5.37 o 
  -3   8   5      219.51      212.08      3.49 o 
  -2   8   5       49.84       54.20      1.65 o 
  -1   8   5      397.70      402.08      4.87 o 
   0   8   5      522.43      541.23     10.00 o 
   1   8   5     1013.56      956.41     13.14 o 
   2   8   5       48.85       51.96      1.81 o 
   3   8   5      186.47      182.70      3.21 o 
   4   8   5       88.59       89.49      2.20 o 
   5   8   5       35.27       38.87      1.53 o 
   6   8   5       59.70       62.38      2.50 o 
   7   8   5       73.19       75.89      2.82 o 
   8   8   5      514.25      529.63      9.18 o 
 -11   9   5       35.07       39.55      2.64 o 
 -10   9   5       47.31       48.50      1.84 o 
  -9   9   5        2.43        2.36      0.59 o 
  -8   9   5        0.59        0.03      0.56 o 
  -7   9   5       45.59       41.42      1.61 o 
  -6   9   5      384.47      375.77      5.35 o 
  -5   9   5       77.91       74.17      3.10 o 
  -4   9   5        0.18        0.19      0.44 o 
  -3   9   5       16.11       17.26      1.15 o 
  -2   9   5       29.90       28.72      1.33 o 
  -1   9   5       32.68       32.04      1.38 o 
   0   9   5      131.32      130.89      2.72 o 
   1   9   5      126.18      123.11      4.55 o 
   2   9   5       17.27       17.20      1.47 o 
   3   9   5      154.53      158.85      3.08 o 
   4   9   5        0.30        1.34      0.51 o 
   5   9   5       38.97       37.85      1.56 o 
   6   9   5      199.98      223.95      5.00 o 
   7   9   5        6.61        5.29      1.11 o 
  -8  10   5       37.20       35.30      1.65 o 
  -7  10   5        5.72        3.71      0.72 o 
  -6  10   5       29.99       28.11      1.48 o 
  -5  10   5       49.69       52.72      1.84 o 
  -4  10   5      116.63      118.87      4.29 o 
  -3  10   5        0.24       -0.13      0.52 o 
  -2  10   5      165.84      165.83      3.32 o 
  -1  10   5        1.02        1.96      0.95 o 
   0  10   5       37.79       33.79      2.68 o 
   1  10   5       18.27       17.74      1.57 o 
   2  10   5        9.22        7.84      1.41 o 
   3  10   5       15.51       14.91      2.00 o 
   4  10   5       83.55       76.64      3.50 o 
   5  10   5       44.74       52.87      1.94 o 
   6  10   5       14.75       14.55      2.00 o 
  -5  11   5       13.64        9.65      1.01 o 
  -4  11   5        1.56        1.68      0.60 o 
  -3  11   5      118.09      112.10      3.13 o 
  -2  11   5      176.48      178.39      3.64 o 
  -1  11   5        5.63        5.76      0.86 o 
   0  11   5      407.89      424.13      7.87 o 
   1  11   5       34.17       33.75      2.14 o 
   2  11   5      240.57      245.28      9.87 o 
 -16   0   6      349.32      338.79      9.09 o 
 -15   0   6       12.00       11.27      1.64 o 
 -14   0   6      284.33      302.15      8.27 o 
 -13   0   6      136.09      121.84      4.73 o 
 -12   0   6      467.74      424.54     10.00 o 
 -11   0   6      105.71      106.66      4.27 o 
 -10   0   6       20.99       21.73      2.09 o 
  -9   0   6      304.21      282.33      7.09 o 
  -8   0   6      511.82      523.56     10.64 o 
  -7   0   6       23.82       26.55      1.82 o 
  -6   0   6      441.65      440.27      8.91 o 
  -5   0   6     1261.17     1264.05     13.82 o 
  -4   0   6     3785.22     3884.62     39.56 o 
  -3   0   6       58.12       71.15      1.96 o 
  -2   0   6       83.29       82.57      1.54 o 
  -1   0   6      230.09      211.57      2.78 o 
   0   0   6      267.14      263.69      5.19 o 
   1   0   6      395.85      426.95     13.50 o 
   2   0   6      977.23      997.46     16.55 o 
   3   0   6      921.97      895.17     15.46 o 
   4   0   6      151.90      146.94      4.46 o 
   5   0   6       76.73       78.38      3.27 o 
   6   0   6      143.48      126.84      4.46 o 
   7   0   6      372.76      359.07      8.64 o 
   8   0   6      676.72      641.76     13.28 o 
   9   0   6       13.82       12.37      1.91 o 
  10   0   6        0.89       -0.36      0.82 o 
  11   0   6       90.40       86.74      4.46 o 
 -16   1   6        4.38        2.78      0.57 o 
 -15   1   6        2.57        1.66      1.91 o 
 -14   1   6       23.90       25.19      1.80 o 
 -13   1   6       61.23       69.16      2.47 o 
 -12   1   6       30.72       31.28      1.60 o 
 -11   1   6      314.82      308.60      5.56 o 
 -10   1   6      224.19      232.04      6.36 o 
  -9   1   6       28.98       36.95      1.64 o 
  -8   1   6      115.47       97.76      4.77 o 
  -7   1   6       11.65       11.85      0.68 o 
  -6   1   6      548.34      526.42      5.55 o 
  -5   1   6       52.03       48.05      1.28 o 
  -4   1   6       17.75       20.44      0.56 o 
  -3   1   6       27.44       20.61      0.76 o 
  -2   1   6      803.97      802.21      5.96 o 
  -1   1   6        7.30        6.79      0.36 o 
   0   1   6       68.78       79.36      1.06 o 
   1   1   6      479.63      500.47      4.50 o 
   2   1   6      117.99      102.04      2.35 o 
   3   1   6      310.68      301.01      4.82 o 
   4   1   6      218.91      216.22      4.01 o 
   5   1   6       42.01       42.54      1.70 o 
   6   1   6        1.19        1.23      0.58 o 
   7   1   6       79.56       77.06      2.51 o 
   8   1   6        0.02       -0.36      0.68 o 
   9   1   6      206.29      200.19      4.60 o 
  10   1   6       99.79       97.90      4.41 o 
  11   1   6       19.88       18.97      1.77 o 
 -15   2   6        0.52        0.54      0.59 o 
 -14   2   6        1.82        1.72      0.63 o 
 -13   2   6        5.97        3.64      1.09 o 
 -12   2   6       34.67       37.96      1.86 o 
 -11   2   6       22.12       24.26      1.53 o 
 -10   2   6      183.26      160.43      3.69 o 
  -9   2   6        0.24        0.12      0.48 o 
  -8   2   6        0.05        0.83      0.37 o 
  -7   2   6     1557.83     1523.07     13.96 o 
  -6   2   6        5.15        3.87      0.50 o 
  -5   2   6        7.65       10.82      0.58 o 
  -4   2   6      201.83      199.78      2.42 o 
  -3   2   6        0.05        0.03      0.16 o 
  -2   2   6       53.28       57.55      0.95 o 
  -1   2   6      383.95      390.89      3.12 o 
   0   2   6      154.89      157.48      2.03 o 
   1   2   6      107.31      106.15      1.61 o 
   2   2   6      118.98      143.95      6.84 o 
   3   2   6      173.84      183.20      3.96 o 
   4   2   6       78.67       79.25      2.25 o 
   5   2   6      127.90      125.64      3.05 o 
   6   2   6        0.20       -0.04      0.44 o 
   7   2   6      152.52      142.29      3.53 o 
   8   2   6      479.44      462.49      7.55 o 
   9   2   6        0.73        0.78      0.61 o 
  10   2   6       19.73       15.90      1.57 o 
  11   2   6       44.54       48.01      3.46 o 
 -15   3   6      333.14      338.25      8.82 o 
 -14   3   6      276.57      278.11      5.67 o 
 -13   3   6      245.80      248.77      5.19 o 
 -12   3   6       54.64       51.91      2.17 o 
 -11   3   6      314.88      309.46      5.68 o 
 -10   3   6      182.79      187.95      4.11 o 
  -9   3   6      125.60      110.75      2.21 o 
  -8   3   6      640.10      657.07      7.08 o 
  -7   3   6      272.05      252.41      3.49 o 
  -6   3   6      507.05      486.10      4.74 o 
  -5   3   6      704.91      703.87      6.30 o 
  -4   3   6      570.15      579.12      5.35 o 
  -3   3   6      835.63      780.48      6.77 o 
  -2   3   6      844.46      879.10      6.06 o 
  -1   3   6      148.63      155.10      1.86 o 
   0   3   6       14.64       13.64      0.52 o 
   1   3   6      415.50      401.44      4.04 o 
   2   3   6      814.20      805.37      7.05 o 
   3   3   6       51.88       49.56      2.59 o 
   4   3   6      203.10      187.98      3.76 o 
   5   3   6      202.99      182.11      3.82 o 
   6   3   6      585.03      571.51     11.37 o 
   7   3   6      294.77      288.95      5.46 o 
   8   3   6      206.37      201.86      4.56 o 
   9   3   6       76.30       76.01      2.80 o 
  10   3   6       75.42       79.94      2.99 o 
 -15   4   6       23.97       21.28      2.27 o 
 -14   4   6        2.35        1.68      1.00 o 
 -13   4   6        1.34        2.49      0.72 o 
 -12   4   6      310.67      317.48      7.32 o 
 -11   4   6       84.32       83.20      2.72 o 
 -10   4   6        3.15        4.75      0.63 o 
  -9   4   6      312.97      295.49      4.12 o 
  -8   4   6     1035.07     1023.77     10.25 o 
  -7   4   6       21.69       25.92      1.05 o 
  -6   4   6        0.09       -0.20      0.31 o 
  -5   4   6      616.97      590.90      6.29 o 
  -4   4   6      187.43      187.48      2.42 o 
  -3   4   6      129.04      120.30      2.12 o 
  -2   4   6        2.61        1.84      0.38 o 
  -1   4   6      154.70      144.40      1.77 o 
   0   4   6      517.27      529.46      4.42 o 
   1   4   6      152.78      135.87      1.99 o 
   2   4   6       38.72       40.19      1.06 o 
   3   4   6      293.98      301.08      3.89 o 
   4   4   6      912.05      886.39     11.27 o 
   5   4   6        6.40        6.31      0.87 o 
   6   4   6      107.55      110.73      3.05 o 
   7   4   6      107.96      107.93      3.15 o 
   8   4   6       13.09       10.87      1.45 o 
   9   4   6       45.03       42.96      2.19 o 
  10   4   6        4.84        4.72      1.06 o 
 -14   5   6      108.92      130.01      3.78 o 
 -13   5   6       73.42       85.29      2.92 o 
 -12   5   6        0.00        0.16      0.57 o 
 -11   5   6       91.78       93.80      2.27 o 
 -10   5   6       13.81       15.79      1.12 o 
  -9   5   6       54.63       53.34      1.63 o 
  -8   5   6        7.57        5.49      0.65 o 
  -7   5   6        8.56        7.35      0.72 o 
  -6   5   6      123.03      108.40      2.20 o 
  -5   5   6        9.01        9.98      0.77 o 
  -4   5   6      498.04      467.59      6.42 o 
  -3   5   6      187.90      191.25      4.73 o 
  -2   5   6        1.53        0.91      0.37 o 
  -1   5   6       92.28       97.16      1.70 o 
   0   5   6       20.10       19.43      0.69 o 
   1   5   6        1.30        1.95      0.38 o 
   2   5   6      234.04      232.67      2.96 o 
   3   5   6       22.46       18.07      0.96 o 
   4   5   6       31.61       36.16      2.73 o 
   5   5   6       11.06       11.62      1.18 o 
   6   5   6        0.51        0.94      0.61 o 
   7   5   6        1.48       -0.50      0.77 o 
   8   5   6       32.09       31.28      1.98 o 
   9   5   6        5.85        3.90      1.00 o 
 -14   6   6       16.99       18.55      2.00 o 
 -13   6   6      106.72      108.75      3.40 o 
 -12   6   6      330.46      329.04      5.57 o 
 -11   6   6      101.94      106.60      2.52 o 
 -10   6   6        8.95        8.99      0.95 o 
  -9   6   6      350.12      338.56      4.79 o 
  -8   6   6      349.35      339.39      4.71 o 
  -7   6   6        0.08       -0.15      0.38 o 
  -6   6   6        3.94        1.47      0.58 o 
  -5   6   6      477.78      482.09      5.81 o 
  -4   6   6      137.67      141.70      2.60 o 
  -3   6   6      647.82      609.06      6.79 o 
  -2   6   6      215.53      214.99      3.25 o 
  -1   6   6       35.11       37.09      1.82 o 
   0   6   6      443.74      425.81      4.52 o 
   1   6   6      396.82      378.44      4.16 o 
   2   6   6      215.07      189.31      3.81 o 
   3   6   6       93.71       88.71      2.01 o 
   4   6   6      423.34      425.44      6.79 o 
   5   6   6       27.06       27.86      1.70 o 
   6   6   6        1.62       -0.10      0.61 o 
   7   6   6      198.55      206.30      4.72 o 
   8   6   6      206.36      204.42      4.85 o 
   9   6   6        0.16        0.75      0.82 o 
 -12   7   6        0.03        1.16      0.87 o 
 -11   7   6      312.43      329.51      5.03 o 
 -10   7   6       34.09       31.59      1.73 o 
  -9   7   6      116.48      117.18      2.62 o 
  -8   7   6       27.40       24.31      1.21 o 
  -7   7   6      471.40      424.94      5.59 o 
  -6   7   6      232.71      228.59      6.52 o 
  -5   7   6       13.31       12.15      0.94 o 
  -4   7   6       30.32       26.61      1.38 o 
  -3   7   6      256.80      243.93      4.42 o 
  -2   7   6      545.55      543.05      6.38 o 
  -1   7   6       36.79       36.04      1.14 o 
   0   7   6      184.92      179.54      3.91 o 
   1   7   6      237.12      231.22      3.73 o 
   2   7   6       39.38       45.64      1.29 o 
   3   7   6      136.82      122.87      3.49 o 
   4   7   6       53.01       56.34      2.17 o 
   5   7   6      338.52      348.64      6.55 o 
   6   7   6      104.87      109.57      3.30 o 
   7   7   6        1.57        1.47      0.76 o 
   8   7   6        0.50       -0.03      0.74 o 
 -12   8   6      163.08      175.12      6.09 o 
 -11   8   6        2.91        3.71      0.76 o 
 -10   8   6      107.56      113.65      3.18 o 
  -9   8   6        7.84        8.74      0.93 o 
  -8   8   6        9.10        7.78      0.84 o 
  -7   8   6      102.92       88.08      2.27 o 
  -6   8   6        0.23        1.32      0.48 o 
  -5   8   6      141.62      140.38      2.85 o 
  -4   8   6       41.89       41.78      2.00 o 
  -3   8   6        1.80        1.03      0.47 o 
  -2   8   6        0.10        0.01      0.35 o 
  -1   8   6        1.43        0.90      0.38 o 
   0   8   6       20.35       15.07      1.31 o 
   1   8   6        7.21        5.06      0.90 o 
   2   8   6       31.46       31.21      1.67 o 
   3   8   6        0.86        1.14      0.48 o 
   4   8   6       15.99       17.32      1.18 o 
   5   8   6       24.54       21.83      1.70 o 
   6   8   6        1.33        3.09      0.90 o 
   7   8   6       14.59       14.39      1.54 o 
 -10   9   6      162.86      171.67      6.00 o 
  -9   9   6      290.25      289.26      4.78 o 
  -8   9   6        5.73        7.52      1.04 o 
  -7   9   6      117.02      120.51      3.16 o 
  -6   9   6      247.98      250.34      4.24 o 
  -5   9   6        6.40        4.90      0.73 o 
  -4   9   6       15.18       16.95      1.21 o 
  -3   9   6      111.26      112.96      2.97 o 
  -2   9   6      227.63      230.03      3.91 o 
  -1   9   6        0.54        0.96      0.67 o 
   0   9   6       84.63       85.59      2.88 o 
   1   9   6      293.98      305.98      5.81 o 
   2   9   6      185.92      192.41      5.77 o 
   3   9   6      141.72      149.44      3.91 o 
   4   9   6       14.99       16.09      1.53 o 
   5   9   6      178.58      183.76      6.82 o 
   6   9   6       19.37       16.82      2.18 o 
  -7  10   6        4.71        5.25      0.81 o 
  -6  10   6       21.13       21.63      1.40 o 
  -5  10   6      225.90      227.09      4.12 o 
  -4  10   6      538.72      560.54      7.36 o 
  -3  10   6       60.14       56.51      1.94 o 
  -2  10   6        0.02       -0.53      0.56 o 
  -1  10   6      836.14      851.97     17.87 o 
   0  10   6       30.29       34.91      2.10 o 
   1  10   6       87.07       90.24      3.13 o 
   2  10   6        5.69        5.73      1.45 o 
   3  10   6      144.26      159.16      4.27 o 
   4  10   6       43.55       42.19      2.91 o 
  -4  11   6        9.17       13.28      2.09 o 
  -3  11   6        0.91       -0.18      0.91 o 
 -15   1   7      165.75      169.19      4.31 o 
 -14   1   7      330.20      357.99      6.72 o 
 -13   1   7       11.30       14.71      1.59 o 
 -12   1   7      140.84      147.77      5.46 o 
 -11   1   7      499.67      488.53      7.75 o 
 -10   1   7       40.30       37.34      1.77 o 
  -9   1   7      175.70      143.33      3.44 o 
  -8   1   7      957.52      928.86     11.86 o 
  -7   1   7      149.31      136.10      3.12 o 
  -6   1   7      225.08      217.23      3.98 o 
  -5   1   7       11.20       11.02      0.60 o 
  -4   1   7      294.70      284.53      2.90 o 
  -3   1   7      225.27      216.02      2.11 o 
  -2   1   7     1374.70     1428.66      9.41 o 
  -1   1   7      134.12      139.58      1.60 o 
   0   1   7      100.94      101.01      1.39 o 
   1   1   7      570.61      547.64      6.23 o 
   2   1   7       67.02       67.87      4.18 o 
   3   1   7       83.69       88.05      2.38 o 
   4   1   7      522.97      527.21      7.65 o 
   5   1   7      418.03      398.85      6.46 o 
   6   1   7       72.53       73.19      2.51 o 
   7   1   7       10.59       10.38      3.27 o 
   8   1   7      156.71      148.86      3.92 o 
   9   1   7       26.71       25.09      1.96 o 
  10   1   7      117.28      119.72      3.79 o 
 -15   2   7        4.39        6.52      2.64 o 
 -14   2   7      138.55      147.04      3.95 o 
 -13   2   7       16.62       15.29      1.45 o 
 -12   2   7      183.11      179.40      5.91 o 
 -11   2   7       20.28       20.42      1.60 o 
 -10   2   7      185.54      173.70      3.98 o 
  -9   2   7      698.86      661.10      9.35 o 
  -8   2   7      407.01      431.63     11.41 o 
  -7   2   7      189.14      190.71      3.86 o 
  -6   2   7      151.10      153.77      2.20 o 
  -5   2   7      356.80      375.10      6.52 o 
  -4   2   7       12.91       13.58      0.70 o 
  -3   2   7        6.97        6.04      0.45 o 
  -2   2   7      193.00      189.72      2.16 o 
  -1   2   7      439.74      433.74      3.77 o 
   0   2   7      194.87      186.41      2.41 o 
   1   2   7        0.01        0.60      0.40 o 
   2   2   7      581.64      577.01      7.91 o 
   3   2   7      347.99      336.82      5.82 o 
   4   2   7      147.01      147.88      8.00 o 
   5   2   7       19.23       20.15      2.46 o 
   6   2   7      143.15      131.36      3.41 o 
   7   2   7       17.44       16.64      1.48 o 
   8   2   7        5.36        5.43      1.14 o 
   9   2   7        0.21       -0.51      1.41 o 
 -14   3   7       14.22       10.91      1.64 o 
 -13   3   7        2.58        2.46      0.79 o 
 -12   3   7       43.46       40.40      2.64 o 
 -11   3   7        0.10        0.09      0.48 o 
 -10   3   7       51.51       49.96      2.05 o 
  -9   3   7       44.16       47.27      1.96 o 
  -8   3   7      562.88      504.26      7.09 o 
  -7   3   7      202.68      184.23      2.54 o 
  -6   3   7      202.66      196.30      2.60 o 
  -5   3   7        4.02        3.36      0.58 o 
  -4   3   7       63.95       60.15      1.29 o 
  -3   3   7     1199.97     1213.21      9.17 o 
  -2   3   7        5.76        6.39      0.51 o 
  -1   3   7        3.28        4.04      0.37 o 
   0   3   7       19.12       17.03      0.89 o 
   1   3   7        0.75        0.57      0.30 o 
   2   3   7       11.96       11.49      0.84 o 
   3   3   7        0.83        1.71      1.86 o 
   4   3   7       44.98       44.25      1.82 o 
   5   3   7      161.13      155.94      3.66 o 
   6   3   7       33.11       30.73      1.70 o 
   7   3   7      116.26      109.39      3.28 o 
   8   3   7       97.26       93.18      4.91 o 
   9   3   7      226.79      216.69      5.14 o 
 -14   4   7      449.53      474.35      8.27 o 
 -13   4   7      211.90      224.88      5.12 o 
 -12   4   7      166.99      152.77      4.00 o 
 -11   4   7       36.25       33.60      4.59 o 
 -10   4   7       67.44       67.43      2.43 o 
  -9   4   7       55.37       58.44      1.67 o 
  -8   4   7      339.16      339.98      4.55 o 
  -7   4   7        0.45       -0.35      0.35 o 
  -6   4   7      562.85      540.77      6.15 o 
  -5   4   7      332.97      330.14      3.71 o 
  -4   4   7      355.97      340.27      3.76 o 
  -3   4   7      228.31      219.04      2.86 o 
  -2   4   7     1042.60     1021.42      8.84 o 
  -1   4   7      317.10      312.63      3.53 o 
   0   4   7      240.45      241.11      2.97 o 
   1   4   7        4.09        5.24      0.72 o 
   2   4   7       94.98       87.46      2.06 o 
   3   4   7        4.74        4.29      0.76 o 
   4   4   7      662.88      636.04      9.02 o 
   5   4   7      104.46      103.42      2.99 o 
   6   4   7      231.85      227.84      4.85 o 
   7   4   7      115.15      121.66      3.53 o 
   8   4   7      387.29      378.66      7.03 o 
   9   4   7        6.87        5.26      1.06 o 
 -13   5   7        0.27        0.06      0.57 o 
 -12   5   7      227.43      225.77      8.00 o 
 -11   5   7       47.16       46.61      2.14 o 
 -10   5   7       39.45       38.61      1.43 o 
  -9   5   7        9.53        6.07      0.70 o 
  -8   5   7      231.80      228.89      6.40 o 
  -7   5   7      299.30      285.78      4.11 o 
  -6   5   7      382.51      377.38      4.91 o 
  -5   5   7       82.42       82.46      1.92 o 
  -4   5   7      449.30      454.08      7.65 o 
  -3   5   7      198.21      199.39      3.11 o 
  -2   5   7        0.26        0.74      0.75 o 
  -1   5   7      126.47      130.09      2.10 o 
   0   5   7      619.62      609.92      7.02 o 
   1   5   7      152.40      159.06      2.39 o 
   2   5   7      208.85      215.04      2.92 o 
   3   5   7       84.90       88.69      3.59 o 
   4   5   7        3.06        2.94      0.71 o 
   5   5   7      145.28      144.65      3.66 o 
   6   5   7      110.43      104.78      3.21 o 
   7   5   7        2.85        2.25      0.87 o 
   8   5   7       97.89       96.26      3.31 o 
 -13   6   7      221.17      221.86      6.91 o 
 -12   6   7      202.42      212.72      4.96 o 
 -11   6   7       48.95       51.04      3.27 o 
 -10   6   7       20.69       23.65      1.40 o 
  -9   6   7       72.83       82.04      2.12 o 
  -8   6   7        0.06       -0.13      0.35 o 
  -7   6   7        0.67        0.48      0.44 o 
  -6   6   7      207.42      191.97      3.28 o 
  -5   6   7      148.90      138.44      2.66 o 
  -4   6   7       43.39       45.21      1.47 o 
  -3   6   7        0.02        0.31      0.36 o 
  -2   6   7        0.85        1.37      0.37 o 
  -1   6   7      216.81      214.88      3.54 o 
   0   6   7      214.57      221.26      5.07 o 
   1   6   7       46.49       41.53      1.48 o 
   2   6   7       31.84       27.59      1.06 o 
   3   6   7      203.89      202.68      6.59 o 
   4   6   7       10.17        8.71      1.11 o 
   5   6   7       59.06       54.35      2.27 o 
   6   6   7       20.86       20.79      1.76 o 
   7   6   7       99.16      101.73      3.33 o 
   8   6   7       72.84       79.29      4.18 o 
 -11   7   7       42.27       42.16      1.66 o 
 -10   7   7      146.13      150.89      3.12 o 
  -9   7   7       51.14       57.85      1.85 o 
  -8   7   7       38.66       43.34      1.58 o 
  -7   7   7      187.52      178.29      3.28 o 
  -6   7   7       25.59       24.00      1.21 o 
  -5   7   7       52.50       46.54      1.59 o 
  -4   7   7      134.64      133.86      2.71 o 
  -3   7   7      331.71      324.48      4.58 o 
  -2   7   7      429.15      435.51      5.65 o 
  -1   7   7       12.54       12.71      1.01 o 
   0   7   7       76.26       78.90      2.09 o 
   1   7   7        8.58       10.57      1.14 o 
   2   7   7      108.97      103.67      4.37 o 
   3   7   7       17.90       18.73      2.36 o 
   4   7   7       79.90       77.55      3.59 o 
   5   7   7      187.75      188.10      4.48 o 
   6   7   7        1.11        0.94      0.74 o 
   7   7   7       29.60       34.01      2.73 o 
 -11   8   7       48.18       47.10      3.18 o 
 -10   8   7      192.33      193.52      4.00 o 
  -9   8   7      368.88      365.18      6.04 o 
  -8   8   7       26.75       30.30      1.46 o 
  -7   8   7       19.62       16.39      1.18 o 
  -6   8   7        6.75        8.20      0.86 o 
  -5   8   7      534.20      519.55      7.35 o 
  -4   8   7      130.68      128.77      2.76 o 
  -3   8   7      111.03      117.28      2.33 o 
  -2   8   7       88.04       88.16      2.32 o 
  -1   8   7      186.12      188.37      6.64 o 
   0   8   7       42.04       40.54      1.89 o 
   1   8   7        3.60        3.52      1.91 o 
   2   8   7      297.13      286.56      5.53 o 
   3   8   7      183.47      193.95      6.82 o 
   4   8   7       52.41       55.28      3.55 o 
   5   8   7       43.43       49.01      3.55 o 
   6   8   7       27.72       33.19      2.64 o 
  -9   9   7        0.39       -1.00      1.27 o 
  -8   9   7       19.41       18.11      1.29 o 
  -7   9   7       72.08       69.97      2.15 o 
  -6   9   7        0.29       -0.07      0.65 o 
  -5   9   7       59.75       59.55      1.98 o 
  -4   9   7       45.25       43.31      1.68 o 
  -3   9   7       74.93       73.68      2.13 o 
  -2   9   7      131.73      136.72      3.72 o 
  -1   9   7       22.47       22.79      1.72 o 
   0   9   7        1.21        1.91      1.00 o 
   1   9   7      154.84      160.51      5.50 o 
   2   9   7       14.32       15.35      1.49 o 
   3   9   7        9.29       10.46      1.91 o 
  -6  10   7       10.49       11.27      2.00 o 
  -5  10   7       77.63       83.56      3.05 o 
  -4  10   7        4.65        3.06      0.72 o 
  -3  10   7        0.07       -0.27      0.70 o 
  -2  10   7        2.87        2.46      0.94 o 
  -1  10   7      151.84      149.89      4.14 o 
   0  10   7        3.71        4.85      1.07 o 
   1  10   7       17.69       20.46      2.46 o 
   2  10   7        1.86        2.36      1.18 o 
 -14   0   8      106.61      113.29      4.91 o 
 -13   0   8       43.06       41.28      2.91 o 
 -12   0   8      379.83      430.26     10.55 o 
 -11   0   8      112.54      100.38      4.36 o 
 -10   0   8      347.64      329.79      8.46 o 
  -9   0   8      287.47      287.69      7.64 o 
  -8   0   8        7.74        2.36      1.00 o 
  -7   0   8       22.22       14.55      1.73 o 
  -6   0   8      341.70      339.11      5.79 o 
  -5   0   8      424.75      425.61      6.65 o 
  -4   0   8        0.27        0.02      0.41 o 
  -3   0   8      453.60      462.22      5.50 o 
  -2   0   8      305.46      308.74      4.00 o 
  -1   0   8      676.28      683.38      9.14 o 
   0   0   8      187.76      196.58      5.64 o 
   1   0   8       28.43       31.10      2.00 o 
   2   0   8      400.08      418.35      9.09 o 
   3   0   8       12.84       18.37      1.91 o 
   4   0   8        0.15        0.09      0.73 o 
   5   0   8        0.74        1.64      0.91 o 
   6   0   8      373.22      377.80      9.46 o 
   7   0   8       41.98       44.01      3.09 o 
   8   0   8      174.96      164.40      6.27 o 
 -14   1   8       19.61       22.60      1.74 o 
 -13   1   8       80.52       89.64      3.05 o 
 -12   1   8       72.17       74.70      2.70 o 
 -11   1   8        2.29        1.10      0.61 o 
 -10   1   8       53.80       49.42      2.12 o 
  -9   1   8       89.85       95.23      5.27 o 
  -8   1   8      473.01      458.26      7.14 o 
  -7   1   8      535.94      512.52      6.32 o 
  -6   1   8        7.38        8.26      0.79 o 
  -5   1   8       80.81       75.33      1.63 o 
  -4   1   8      190.05      186.34      2.29 o 
  -3   1   8      232.01      235.05      2.66 o 
  -2   1   8      117.70      115.88      1.52 o 
  -1   1   8      301.00      301.29      3.13 o 
   0   1   8       63.00       59.52      1.61 o 
   1   1   8       61.91       63.48      2.02 o 
   2   1   8        0.12        0.16      0.82 o 
   3   1   8      109.69      107.35      3.27 o 
   4   1   8      476.06      463.71      7.26 o 
   5   1   8       93.39       95.24      2.92 o 
   6   1   8        2.90        3.50      0.80 o 
   7   1   8        1.74        2.97      0.87 o 
   8   1   8      210.06      206.40      5.01 o 
 -14   2   8       54.10       53.54      2.35 o 
 -13   2   8        0.84        0.00      0.45 o 
 -12   2   8        2.30        2.81      0.74 o 
 -11   2   8       86.33       84.57      2.83 o 
 -10   2   8       50.62       53.10      3.09 o 
  -9   2   8       10.95       15.91      1.91 o 
  -8   2   8       23.49       18.86      1.17 o 
  -7   2   8       10.70       15.15      1.21 o 
  -6   2   8      855.24      829.24     11.04 o 
  -5   2   8       22.08       20.71      0.94 o 
  -4   2   8      216.16      219.19      2.59 o 
  -3   2   8      343.80      342.54      3.46 o 
  -2   2   8      156.36      161.59      2.09 o 
  -1   2   8      113.12      119.94      1.91 o 
   0   2   8       24.99       25.46      1.31 o 
   1   2   8      104.33       97.88      2.20 o 
   2   2   8      205.99      203.17      4.04 o 
   3   2   8       69.84       67.37      2.25 o 
   4   2   8       15.07       16.04      1.35 o 
   5   2   8        8.56        7.73      1.03 o 
   6   2   8       17.44       18.22      1.54 o 
   7   2   8       38.02       34.77      1.96 o 
   8   2   8       53.48       48.91      2.41 o 
 -14   3   8       28.10       30.28      2.46 o 
 -13   3   8       13.87       12.73      1.91 o 
 -12   3   8      393.40      386.47      7.10 o 
 -11   3   8      345.32      358.11      6.58 o 
 -10   3   8       47.31       43.07      3.59 o 
  -9   3   8       30.82       30.15      1.63 o 
  -8   3   8      229.26      205.10      4.34 o 
  -7   3   8       11.03       10.86      0.89 o 
  -6   3   8      232.13      231.26      3.02 o 
  -5   3   8      306.53      298.18      3.53 o 
  -4   3   8     1247.80     1230.72     10.76 o 
  -3   3   8       17.30       17.08      0.79 o 
  -2   3   8       82.67       86.26      1.65 o 
  -1   3   8       76.90       79.51      1.87 o 
   0   3   8      336.87      352.90      6.30 o 
   1   3   8      280.89      292.89      4.25 o 
   2   3   8       34.47       32.12      1.95 o 
   3   3   8       99.96      101.55      2.86 o 
   4   3   8       41.22       45.79      1.95 o 
   5   3   8      167.56      159.30      3.92 o 
   6   3   8        4.32        6.55      1.06 o 
   7   3   8      155.97      152.77      4.14 o 
   8   3   8      182.79      191.66      4.85 o 
 -13   4   8      210.99      232.16      5.35 o 
 -12   4   8        9.84        6.84      1.32 o 
 -11   4   8      190.06      200.49      4.69 o 
 -10   4   8      259.94      255.17      5.27 o 
  -9   4   8      167.94      164.26      3.94 o 
  -8   4   8        0.01       -0.05      0.68 o 
  -7   4   8      770.80      749.17      8.15 o 
  -6   4   8       16.97       16.49      1.02 o 
  -5   4   8       97.69       95.43      1.80 o 
  -4   4   8        2.62        2.53      0.62 o 
  -3   4   8      140.87      136.26      2.23 o 
  -2   4   8      409.90      400.74      4.39 o 
  -1   4   8      226.45      230.48      3.61 o 
   0   4   8        5.28        4.95      0.63 o 
   1   4   8      120.62      123.25      2.55 o 
   2   4   8      579.01      552.01      6.79 o 
   3   4   8      205.33      195.22      5.82 o 
   4   4   8       14.80       13.15      1.55 o 
   5   4   8      193.83      182.34      5.82 o 
   6   4   8        0.05        0.77      1.09 o 
   7   4   8       28.39       30.32      4.18 o 
   8   4   8        0.55       -0.45      1.00 o 
 -12   5   8      160.40      162.83      6.59 o 
 -11   5   8        0.35        0.25      0.61 o 
 -10   5   8       10.62        7.86      1.14 o 
  -9   5   8       21.84       27.09      1.70 o 
  -8   5   8      148.25      151.50      2.90 o 
  -7   5   8       38.61       34.81      1.36 o 
  -6   5   8       14.18       13.17      0.96 o 
  -5   5   8        4.28        3.45      0.69 o 
  -4   5   8        8.31        9.16      0.72 o 
  -3   5   8        8.89        7.75      0.98 o 
  -2   5   8      108.71      110.17      2.42 o 
  -1   5   8       16.62       17.54      1.12 o 
   0   5   8       23.38       25.97      1.22 o 
   1   5   8       14.55       14.30      1.35 o 
   2   5   8       43.71       42.41      3.32 o 
   3   5   8      280.43      252.07      4.96 o 
   4   5   8        3.71        3.11      0.76 o 
   5   5   8       45.20       41.63      2.08 o 
   6   5   8       28.31       24.18      1.85 o 
   7   5   8       21.32       19.45      1.79 o 
 -11   6   8       78.08       82.40      3.64 o 
 -10   6   8      550.99      566.72      9.05 o 
  -9   6   8       49.50       44.76      1.61 o 
  -8   6   8       19.83       17.57      1.17 o 
  -7   6   8      198.82      188.17      3.35 o 
  -6   6   8      191.45      176.70      3.22 o 
  -5   6   8      414.67      408.15      5.41 o 
  -4   6   8       41.69       40.16      2.18 o 
  -3   6   8       95.01       92.95      2.25 o 
  -2   6   8      366.12      352.45      5.03 o 
  -1   6   8      125.10      122.88      2.66 o 
   0   6   8       99.06       99.98      2.38 o 
   1   6   8      158.97      157.94      7.77 o 
   2   6   8      411.90      413.60      7.39 o 
   3   6   8       24.04       33.46      2.64 o 
   4   6   8       94.43       96.20      4.64 o 
   5   6   8      308.57      299.88      7.23 o 
   6   6   8      136.58      140.20      4.00 o 
   7   6   8       63.52       71.38      3.91 o 
 -10   7   8        4.18        3.49      0.68 o 
  -9   7   8       11.08       11.71      1.03 o 
  -8   7   8      307.00      314.74      4.81 o 
  -7   7   8      124.47      124.01      2.77 o 
  -6   7   8        3.03        2.40      0.59 o 
  -5   7   8       37.16       37.93      1.47 o 
  -4   7   8       53.22       54.88      1.57 o 
  -3   7   8      231.82      232.42      4.01 o 
  -2   7   8       60.83       60.40      2.34 o 
  -1   7   8      255.72      257.24      4.25 o 
   0   7   8       37.39       40.55      1.58 o 
   1   7   8       62.36       63.91      1.98 o 
   2   7   8       13.73       12.16      1.41 o 
   3   7   8       13.12       17.73      2.36 o 
   4   7   8       86.68       82.02      4.46 o 
   5   7   8       86.34       87.47      4.64 o 
 -10   8   8        8.27        7.37      1.73 o 
  -9   8   8       10.39       11.24      1.06 o 
  -8   8   8       21.85       22.92      1.44 o 
  -7   8   8        5.22        5.17      0.80 o 
  -6   8   8       90.88       89.60      2.38 o 
  -5   8   8       12.50       13.28      1.07 o 
  -4   8   8       29.80       29.89      1.26 o 
  -3   8   8       65.85       66.46      2.10 o 
  -2   8   8        4.01        4.03      0.74 o 
  -1   8   8        2.79        3.66      0.85 o 
   0   8   8       12.95       13.87      1.82 o 
   1   8   8      116.43      127.52      3.57 o 
   2   8   8       20.13       24.37      2.73 o 
   3   8   8        5.02        5.46      1.55 o 
  -7   9   8      143.97      137.39      7.68 o 
  -6   9   8        0.95        0.93      0.59 o 
  -5   9   8       66.96       63.29      2.12 o 
  -4   9   8       89.60       87.82      2.54 o 
  -3   9   8      131.37      142.83      3.88 o 
  -2   9   8        4.02        2.45      0.83 o 
  -1   9   8      125.10      133.93      3.81 o 
   0   9   8      207.22      236.77      7.09 o 
   1   9   8      223.24      248.87      7.27 o 
 -13   1   9      380.01      405.25      7.52 o 
 -12   1   9       87.51       85.99      3.68 o 
 -11   1   9       33.32       32.54      1.90 o 
 -10   1   9       80.61       81.26      2.80 o 
  -9   1   9       78.15       76.00      2.60 o 
  -8   1   9      707.42      659.34     10.19 o 
  -7   1   9       21.50       16.95      1.13 o 
  -6   1   9       92.03       92.99      1.97 o 
  -5   1   9      155.92      153.31      2.53 o 
  -4   1   9      222.48      221.51      3.10 o 
  -3   1   9        3.41        3.57      0.42 o 
  -2   1   9       25.43       27.74      1.09 o 
  -1   1   9      702.83      724.71     11.87 o 
   0   1   9      110.47      114.65      2.45 o 
   1   1   9       69.57       70.71      2.25 o 
   2   1   9       34.81       37.55      1.70 o 
   3   1   9      155.32      156.20      3.70 o 
   4   1   9      257.71      260.42      5.24 o 
   5   1   9        6.11        6.87      1.06 o 
   6   1   9      101.45      105.43      3.41 o 
   7   1   9       86.15       84.92      3.12 o 
 -13   2   9       81.15       79.31      2.92 o 
 -12   2   9        1.29        2.66      0.76 o 
 -11   2   9      345.57      347.87      7.14 o 
 -10   2   9      176.01      180.34      4.30 o 
  -9   2   9       29.80       31.37      1.40 o 
  -8   2   9       99.48       93.74      2.96 o 
  -7   2   9      344.00      364.31      5.91 o 
  -6   2   9      288.32      269.78      3.71 o 
  -5   2   9      227.17      220.37      3.17 o 
  -4   2   9       13.96       14.29      0.76 o 
  -3   2   9       77.66       75.79      1.45 o 
  -2   2   9      803.16      830.98      8.93 o 
  -1   2   9       73.08       73.98      2.51 o 
   0   2   9      168.33      166.69      3.99 o 
   1   2   9      319.28      315.14      5.43 o 
   2   2   9      302.42      303.63     11.09 o 
   3   2   9        1.56        2.16      0.68 o 
   4   2   9        0.17        0.56      0.73 o 
   5   2   9      179.48      186.88      4.47 o 
   6   2   9      168.19      166.94      4.37 o 
   7   2   9       16.19       17.42      1.70 o 
 -12   3   9        9.77       11.49      1.32 o 
 -11   3   9        1.85        2.73      1.09 o 
 -10   3   9        8.29       10.37      1.73 o 
  -9   3   9        2.52        2.91      0.76 o 
  -8   3   9        1.06        1.13      0.63 o 
  -7   3   9      124.51      119.93      2.59 o 
  -6   3   9      112.18      111.19      2.46 o 
  -5   3   9       62.04       61.78      1.85 o 
  -4   3   9        0.59       -0.03      0.35 o 
  -3   3   9       23.56       24.12      1.15 o 
  -2   3   9      662.92      677.42      7.72 o 
  -1   3   9      141.30      131.76      3.51 o 
   0   3   9        4.27        5.55      1.14 o 
   1   3   9        1.34        0.97      0.65 o 
   2   3   9       15.29       17.34      1.64 o 
   3   3   9        2.19        1.80      0.82 o 
   4   3   9        0.86        0.39      0.61 o 
   5   3   9        6.69        6.46      1.11 o 
   6   3   9       18.95       20.05      1.80 o 
   7   3   9       27.62       29.73      3.00 o 
 -12   4   9       25.51       27.37      2.18 o 
 -11   4   9      126.24      112.94      3.49 o 
 -10   4   9      148.36      147.08      3.95 o 
  -9   4   9       21.84       18.95      3.82 o 
  -8   4   9       22.32       26.43      1.66 o 
  -7   4   9      432.71      419.95      6.88 o 
  -6   4   9        9.91        9.48      0.88 o 
  -5   4   9       82.90       77.82      1.75 o 
  -4   4   9       55.94       56.31      1.48 o 
  -3   4   9      344.10      345.65      4.87 o 
  -2   4   9      207.26      209.78      3.55 o 
  -1   4   9       25.37       24.18      1.48 o 
   0   4   9        3.00        2.67      1.00 o 
   1   4   9      118.96      122.23      3.59 o 
   2   4   9       40.05       45.10      3.00 o 
   3   4   9        0.52       -0.55      0.64 o 
   4   4   9        0.92        1.40      0.74 o 
   5   4   9      263.85      253.79      5.42 o 
   6   4   9        0.30        1.08      0.80 o 
 -11   5   9        8.79        8.54      1.16 o 
 -10   5   9        0.04       -0.31      0.57 o 
  -9   5   9      253.55      244.65      9.32 o 
  -8   5   9      407.99      427.20      7.29 o 
  -7   5   9      157.85      150.74      3.72 o 
  -6   5   9        1.37        0.69      0.45 o 
  -5   5   9      923.38      906.95      8.61 o 
  -4   5   9      427.18      421.54      4.90 o 
  -3   5   9       88.69       93.51      2.30 o 
  -2   5   9        6.19        6.89      0.92 o 
  -1   5   9      183.11      187.67      3.41 o 
   0   5   9      112.02      109.81      5.86 o 
   1   5   9        5.16        5.69      1.00 o 
   2   5   9        8.28       12.18      1.91 o 
   3   5   9      297.00      306.51      8.73 o 
   4   5   9      192.01      196.86      6.91 o 
   5   5   9      294.59      273.96      8.55 o 
   6   5   9       15.84       14.28      2.09 o 
 -10   6   9       48.52       52.04      4.91 o 
  -9   6   9        0.35        0.31      0.61 o 
  -8   6   9       38.07       40.44      2.32 o 
  -7   6   9       17.34       16.54      1.31 o 
  -6   6   9       34.11       33.79      1.83 o 
  -5   6   9        5.95        6.18      0.69 o 
  -4   6   9       25.79       22.68      1.37 o 
  -3   6   9      212.23      223.77      7.77 o 
  -2   6   9        5.71        4.80      0.70 o 
  -1   6   9        9.79        8.97      1.06 o 
   0   6   9       11.10       11.23      1.32 o 
   1   6   9       50.77       48.97      2.34 o 
   2   6   9       11.53       10.82      1.91 o 
   3   6   9        5.33        4.00      1.27 o 
   4   6   9      129.03      122.75      5.55 o 
  -9   7   9       31.52       34.43      1.99 o 
  -8   7   9       89.51       90.92      2.46 o 
  -7   7   9       13.13       12.18      1.05 o 
  -6   7   9        3.95        5.11      0.73 o 
  -5   7   9       21.18       20.85      1.17 o 
  -4   7   9       38.20       39.67      1.64 o 
  -3   7   9        5.28        4.01      0.74 o 
  -2   7   9      158.74      173.49      3.50 o 
  -1   7   9      210.51      216.46      3.97 o 
   0   7   9       64.32       69.73      2.86 o 
   1   7   9        0.74        1.00      0.76 o 
   2   7   9        0.93        1.45      1.00 o 
  -9   8   9       13.87       16.37      2.18 o 
  -8   8   9       85.30       86.94      4.82 o 
  -7   8   9      172.34      181.28      3.71 o 
  -6   8   9      489.59      489.53      6.63 o 
  -5   8   9      164.38      167.12      3.99 o 
  -4   8   9       94.98       94.50      2.62 o 
  -3   8   9       88.32       93.06      2.99 o 
  -2   8   9       31.23       29.10      2.27 o 
  -1   8   9       66.11       73.60      2.83 o 
   0   8   9       32.93       33.28      3.18 o 
  -5   9   9        0.19        0.00      1.18 o 
  -4   9   9       29.93       28.28      3.27 o 
  -2   9   9       36.56       36.01      2.73 o 
  -1   9   9       76.00       79.29      3.91 o 
 -12   0  10      227.46      227.68      7.46 o 
 -11   0  10      977.03     1012.65     19.64 o 
 -10   0  10       48.16       42.74      3.00 o 
  -9   0  10        1.71        1.84      0.74 o 
  -8   0  10      170.89      181.40      4.39 o 
  -7   0  10      195.43      203.92      4.60 o 
  -6   0  10      663.48      641.11      9.64 o 
  -5   0  10       85.27       85.07      3.23 o 
  -4   0  10      491.82      487.33      7.67 o 
  -3   0  10      479.84      486.55     12.09 o 
  -2   0  10      171.70      180.94      6.55 o 
  -1   0  10      332.45      335.70      9.55 o 
   0   0  10      386.74      410.35      9.27 o 
   1   0  10      360.33      375.89      8.91 o 
   2   0  10      124.17      131.30      4.91 o 
   3   0  10        5.83        5.27      1.27 o 
   4   0  10        8.00       11.46      1.91 o 
   5   0  10      191.58      185.58      6.55 o 
   6   0  10       52.13       45.83      3.27 o 
 -12   1  10        6.02        4.41      1.00 o 
 -11   1  10       50.32       52.23      2.38 o 
 -10   1  10        2.88        2.68      0.70 o 
  -9   1  10       24.00       24.50      1.46 o 
  -8   1  10       13.76       11.76      0.91 o 
  -7   1  10      149.55      140.96      2.63 o 
  -6   1  10       88.81       84.96      3.25 o 
  -5   1  10       63.97       63.89      1.65 o 
  -4   1  10      140.71      145.20      2.52 o 
  -3   1  10       15.48       18.64      1.67 o 
  -2   1  10        1.21        1.81      0.76 o 
  -1   1  10       39.39       38.58      4.09 o 
   0   1  10       34.14       37.46      2.46 o 
   1   1  10        0.75       -0.50      0.51 o 
   2   1  10       56.50       63.10      2.38 o 
   3   1  10       87.13       87.25      2.86 o 
   4   1  10        0.78        1.41      1.41 o 
   5   1  10       12.60       11.60      1.38 o 
   6   1  10        0.62       -0.27      1.00 o 
 -12   2  10      174.10      190.37      6.82 o 
 -11   2  10       11.23       10.25      1.68 o 
 -10   2  10        0.84        2.89      0.80 o 
  -9   2  10        0.02        0.59      0.58 o 
  -8   2  10       51.50       54.38      1.64 o 
  -7   2  10       25.67       25.85      1.20 o 
  -6   2  10       37.16       36.48      1.70 o 
  -5   2  10        4.59        3.82      0.59 o 
  -4   2  10       20.19       22.77      1.31 o 
  -3   2  10      195.61      194.36      4.79 o 
  -2   2  10       97.31       95.22      5.86 o 
  -1   2  10        0.05        0.14      0.86 o 
   0   2  10      170.16      164.54      6.32 o 
   1   2  10       24.68       25.73      2.46 o 
   2   2  10        0.64        1.00      0.91 o 
   3   2  10       14.93       15.22      1.95 o 
   4   2  10       15.09       16.70      1.60 o 
   5   2  10        9.98       11.50      1.41 o 
   6   2  10       63.24       59.83      3.73 o 
 -11   3  10       61.44       65.16      2.67 o 
 -10   3  10      333.33      346.29     11.32 o 
  -9   3  10      356.26      358.58      6.59 o 
  -8   3  10      229.65      232.00      4.85 o 
  -7   3  10        8.45        8.20      1.08 o 
  -6   3  10       96.73       97.05      2.13 o 
  -5   3  10      539.40      539.21      5.96 o 
  -4   3  10        1.79        1.94      0.67 o 
  -3   3  10      121.20      122.84      4.18 o 
  -2   3  10      121.35      126.64      3.58 o 
  -1   3  10      726.14      745.87     11.08 o 
   0   3  10       73.30       72.52      2.77 o 
   1   3  10        1.60        0.55      0.91 o 
   2   3  10      116.17      126.12      5.09 o 
   3   3  10      356.47      376.25      9.91 o 
   4   3  10       32.14       31.82      3.09 o 
   5   3  10       27.69       27.19      2.82 o 
 -11   4  10       25.15       22.73      2.55 o 
 -10   4  10        8.88        5.46      1.45 o 
  -9   4  10       56.97       62.39      3.55 o 
  -8   4  10      104.93      100.61      3.11 o 
  -7   4  10       61.89       60.18      2.14 o 
  -6   4  10        6.53        6.23      1.55 o 
  -5   4  10      115.26      114.94      3.34 o 
  -4   4  10      104.49      108.87      2.54 o 
  -3   4  10      168.44      174.65      3.31 o 
  -2   4  10      164.51      163.03      4.21 o 
  -1   4  10        3.01        4.39      0.89 o 
   0   4  10      124.60      128.94      3.77 o 
   1   4  10       50.61       55.83      3.36 o 
   2   4  10        5.44        7.00      1.55 o 
   3   4  10      131.16      125.57      5.36 o 
   4   4  10       15.28       15.73      2.36 o 
 -10   5  10        0.02        1.09      0.77 o 
  -9   5  10       15.37       18.17      1.60 o 
  -8   5  10       19.55       23.18      2.55 o 
  -7   5  10       44.42       46.59      2.06 o 
  -6   5  10      117.81      116.94      3.43 o 
  -5   5  10      132.05      131.08      2.89 o 
  -4   5  10      116.94      115.93      2.72 o 
  -3   5  10       15.69       15.90      2.03 o 
  -2   5  10        4.87        5.80      1.18 o 
  -1   5  10       12.98       14.49      1.53 o 
   0   5  10        2.67        2.15      0.76 o 
   1   5  10        0.00       -0.07      0.61 o 
   2   5  10       22.14       25.00      2.73 o 
   3   5  10       21.71       24.91      2.91 o 
  -9   6  10       65.21       66.38      4.00 o 
  -8   6  10       12.40       12.02      1.35 o 
  -7   6  10      388.11      393.65      6.97 o 
  -6   6  10        0.12        0.32      0.47 o 
  -5   6  10        1.65        1.46      0.59 o 
  -4   6  10      108.08      114.21      3.26 o 
  -3   6  10       29.52       31.47      1.88 o 
  -2   6  10       93.49       98.23      3.38 o 
  -1   6  10        3.31        4.48      0.96 o 
   0   6  10      169.45      177.46      4.76 o 
   1   6  10      165.09      166.81      4.65 o 
   2   6  10       57.57       65.92      4.00 o 
  -8   7  10       93.20       91.93      4.73 o 
  -7   7  10       19.77       19.64      2.55 o 
  -6   7  10      150.07      146.29      3.34 o 
  -5   7  10      153.07      161.68      4.22 o 
  -4   7  10       30.57       32.90      1.69 o 
  -3   7  10        0.67       -0.14      0.59 o 
  -2   7  10      215.64      225.66      5.13 o 
  -1   7  10      191.37      213.20      5.37 o 
   0   7  10        2.11        2.71      1.00 o 
   1   7  10        4.94        4.27      1.91 o 
  -3   8  10        0.83        0.81      0.71 o 
  -2   8  10       12.13       14.19      1.55 o 
  -1   8  10        3.84        4.36      1.82 o 
 -11   1  11       91.08       90.65      3.40 o 
 -10   1  11      193.94      191.56      3.45 o 
  -9   1  11       85.13       83.00      2.16 o 
  -8   1  11       19.90       20.32      1.23 o 
  -7   1  11      253.01      243.09      3.75 o 
  -6   1  11       43.50       49.04      1.56 o 
  -5   1  11       34.05       35.80      1.59 o 
  -4   1  11       25.87       25.53      2.06 o 
  -3   1  11       74.27       70.26      3.02 o 
  -2   1  11       17.39       18.82      2.64 o 
  -1   1  11      573.16      555.65     14.09 o 
   1   1  11      107.26      110.57      4.64 o 
   2   1  11      151.56      179.67      6.27 o 
   3   1  11       73.63       78.38      4.09 o 
   4   1  11        5.62        5.46      1.55 o 
 -10   2  11       11.94       12.29      1.21 o 
  -9   2  11       60.77       63.71      2.16 o 
  -8   2  11      113.69      112.57      2.47 o 
  -7   2  11      121.33      120.15      2.66 o 
  -6   2  11        1.77        1.91      0.51 o 
  -5   2  11      248.97      250.47      5.76 o 
  -4   2  11      336.61      337.30      7.03 o 
  -3   2  11      147.49      151.39      6.46 o 
  -2   2  11        1.71        1.18      1.18 o 
  -1   2  11      362.75      365.25     10.82 o 
   0   2  11       64.68       69.74      3.64 o 
   1   2  11        4.11        7.00      1.45 o 
   2   2  11        7.61        9.46      1.73 o 
   3   2  11       83.42       97.84      4.73 o 
 -10   3  11       98.09       95.61      3.27 o 
  -9   3  11       63.19       60.58      2.15 o 
  -8   3  11       28.75       30.14      1.60 o 
  -7   3  11        0.69        0.70      0.57 o 
  -6   3  11        6.92        6.54      1.09 o 
  -5   3  11        0.43        1.35      0.58 o 
  -4   3  11        0.15       -0.82      0.82 o 
  -3   3  11        1.70        1.00      1.09 o 
  -2   3  11        0.01        0.18      1.00 o 
  -1   3  11       33.56       34.61      2.07 o 
   0   3  11      166.30      169.40      5.91 o 
   1   3  11        6.21        8.09      1.64 o 
   2   3  11       16.92       14.37      2.18 o 
   3   3  11       44.88       39.28      3.09 o 
  -9   4  11       35.33       34.02      1.96 o 
  -8   4  11      121.27      113.45      4.43 o 
  -7   4  11      335.67      352.31      6.41 o 
  -6   4  11        7.24        6.27      1.07 o 
  -5   4  11        2.45        1.76      0.82 o 
  -4   4  11       28.00       26.55      3.09 o 
  -3   4  11       35.48       35.37      3.18 o 
  -2   4  11        0.33       -0.16      0.55 o 
  -1   4  11       15.80       19.62      1.77 o 
   0   4  11      179.00      184.79      8.32 o 
   1   4  11      151.61      159.12      6.00 o 
   2   4  11        4.67        4.82      1.55 o 
  -8   5  11       17.61       11.91      1.91 o 
  -7   5  11      302.92      316.58      6.55 o 
  -6   5  11      344.18      334.04      6.68 o 
  -5   5  11      151.97      153.91      5.55 o 
  -4   5  11      116.05      114.76      3.54 o 
  -3   5  11       63.05       73.56      2.93 o 
  -2   5  11      291.85      333.88      6.91 o 
  -1   5  11       14.02       14.15      1.59 o 
   0   5  11       19.11       17.76      1.79 o 
  -6   6  11      148.46      143.21      5.27 o 
  -5   6  11       49.78       45.92      3.00 o 
  -4   6  11       90.83       88.20      4.00 o 
  -3   6  11        2.46        4.64      1.64 o 
  -2   6  11       48.26       52.46      3.36 o 
  -1   6  11        0.20       -0.36      0.82 o 
  -9   0  12      117.72      127.49     12.14 o 
  -8   0  12      248.54      246.17      6.00 o 
  -7   0  12       51.26       48.70      2.40 o 
  -6   0  12       20.98       20.82      2.91 o 
  -5   0  12      257.42      260.69      9.00 o 
  -4   0  12       11.92       12.28      2.46 o 
  -3   0  12        1.31        2.91      1.64 o 
  -9   1  12        0.09       -0.12      0.58 o 
  -8   1  12       20.60       19.60      1.28 o 
  -7   1  12       73.50       73.24      3.42 o 
  -6   1  12        5.21        5.80      1.25 o 
  -5   1  12       28.40       29.37      2.41 o 
  -4   1  12       62.04       62.93      3.27 o 
  -3   1  12      203.43      193.67      7.73 o 
  -2   1  12       48.77       54.01      4.18 o 
  -9   2  12       20.16       22.00      2.46 o 
  -8   2  12       18.40       18.66      1.61 o 
  -7   2  12        0.77        0.04      0.67 o 
  -6   2  12       14.04       12.02      2.50 o 
  -5   2  12      165.01      165.05      4.94 o 
  -4   2  12      120.20      115.48      5.91 o 
  -3   2  12        0.35       -0.45      1.18 o 
  -2   2  12       12.91       12.28      2.46 o 
  -8   3  12       75.39       86.74      4.09 o 
  -7   3  12      254.81      255.69      7.46 o 
  -5   3  12       38.01       29.91      3.46 o 
  -4   3  12       14.15       12.64      2.46 o 
  -7   4  12       19.57       24.64      2.46 o 
  -6   4  12       16.57       15.73      2.00 o 
                                                 
